# Supplementary material for: Plant morphological traits and ecological stoichiometry in disturbed vs. conserved forests
Source: PeerJ. 2025 Oct 31;13:e20301. doi: 10.7717/peerj.20301 (PMC12581922; doi:10.7717/peerj.20301)
Supplement: Supplemental Information 1 — Abbreviations: LT, leaf thickness; LA, leaf area; SLA, specific leaf area; LDMC, leaf dry matter content; LTD, leaf tissue density; TDMC, twig dry matter content; TTD, twig tissue density; BT, bark thickness; BDMC, bark dry matter content; BTD, bark tissue density; SDMC, stem dry matter content; STD, stem tissue density; LC, leaf carbon contents; LN, leaf nitrogen contents; LP, leaf phosphorus contents; LCN, leaf carbon-to-nitrogen ratios; LCP, leaf carbon-to-phosphorus ratios; LNP, leaf nitrogen-to-phosphorus ration; TC, twig carbon contents; TN, twig nitrogen contents; TP, twig phosphorus contents; TCN, twig carbon-to-nitrogen ratios; TCP, twig carbon-to-phosphorus ratios; TNP, twig nitrogen-to-phosphorus ration; BC, bark carbon contents; BN, bark nitrogen contents; BP, bark phosphorus contents; BCN, bark carbon-to-nitrogen ratios; BCP, bark carbon-to-phosphorus ratios; BNP, bark nitrogen-to-phosphorus ration; SC, stem carbon contents; SN, stem nitrogen contents; SP, stem phosphorus contents; SCN, stem carbon-to-nitrogen ratios; SCP, stem carbon-to-phosphorus ratios; SNP, stem nitrogen-to-phosphorus ration. [file peerj-13-20301-s001.xlsx]

## Sheet: Table S1
Table S1 Basic information of 22 conserved forest plots and 44 disturbed forest plots in Jiulong Mountain, Zhejiang Province, East China
Number	Longitude (E)	Latitude (N)	Elevation (m)	Forest type	Dominant species	Disturbance history
1	118°45'57.21''	28°17'7.06''	673	Evergreen broadleaf forest	Quercus glauca; Lithocarpus hancei	Firewood collection and livestock grazing
2	118°46'1.74''	28°16'52.67''	698	Evergreen broadleaf forest	Daphniphyllum oldhamii; Schima superba	Firewood collection and livestock grazing
3	118°46'11.43''	28°16'34.84''	738	Mixed coniferous-broadleaf forest	Cunninghamia lanceolata; Pinus massoniana; Quercus glauca; Daphniphyllum oldhamii	Logging, firewood collection and livestock grazing
4	118°48'30''	28°20'29''	572	Coniferous forest	Pinus massoniana; Cunninghamia lanceolata	Logging, firewood collection and livestock grazing
5	118°48'45.23''	28°20'9.63''	595	Bamboo forest	Phyllostachys edulis	Logging, firewood collection and livestock grazing
6	118°48'51.29''	28°19'17.91''	667	Mixed coniferous-broadleaf forest	Cunninghamia lanceolata; Cephalotaxus fortunei; Alniphyllum fortunei	Logging, firewood collection and livestock grazing
7	118°49'17''	28°19'22''	662	Mixed coniferous-broadleaf forest	Alniphyllum fortunei; Cunninghamia lanceolata	Logging, firewood collection and livestock grazing
8	118°49'24''	28°19'27''	697	Mixed coniferous-broadleaf forest	Phyllostachys edulis; Cunninghamia lanceolata	Logging, firewood collection and livestock grazing
9	118°50'10''	28°19'32''	845	Deciduous broadleaf forest	Prunus schneideriana	Firewood collection and livestock grazing
10	118°49'54.59''	28°19'22.84''	770.6	Coniferous forest	Cunninghamia lanceolata	Logging, firewood collection and livestock grazing
11	118°48'55.79''	28°18'52.11''	750	Deciduous broadleaf forest	Choerospondias axillaris; Acer davidii	Firewood collection and livestock grazing
12	118°48'50.56''	28°18'30.4''	780	Mixed evergreen-deciduous broadleaf forest	Machilus leptophylla; Liquidambar formosana	Firewood collection and livestock grazing
13	118°46'58.93''	28°17'7.18''	748	Evergreen broadleaf forest	Schima superba; Quercus glauca	Firewood collection and livestock grazing
14	118°47'1.38''	28°16'53.41''	720	Mixed coniferous-broadleaf forest	Alniphyllum fortunei; Cunninghamia lanceolata	Logging, firewood collection and livestock grazing
15	118°47'4''	28°17'30''	955	Mixed evergreen-deciduous broadleaf forest	Schima superba; Platycarya strobilacea; Castanopsis eyrei	Firewood collection and livestock grazing
16	118°47'13.8''	28°17'34.77''	1080	Mixed evergreen-deciduous broadleaf forest	Schima superba; Betula luminifera; Choerospondias axillaris	Firewood collection and livestock grazing
17	118°46'46.79''	29°17'28.56''	647	Mixed evergreen-deciduous broadleaf forest	Machilus thunbergii; Loropetalum chinense; Choerospondias axillaris	Firewood collection and livestock grazing
18	118°47'21.07''	28°17'5.46''	688	Deciduous broadleaf forest	Alniphyllum fortunei; Lindera erythrocarpa	Firewood collection and livestock grazing
19	118°46'50''	28°17'13''	675	Mixed coniferous-broadleaf forest	Cunninghamia lanceolata; Alniphyllum fortunei; Morella rubra	Logging, firewood collection and livestock grazing
20	118°47'16.79''	28°17'11.64''	726	Mixed evergreen-deciduous broadleaf forest	Choerospondias axillaris; Cunninghamia lanceolata; Loropetalum chinense	Firewood collection and livestock grazing
21	118°47'31.76''	28°17'2.94''	745	Deciduous broadleaf forest	Alniphyllum fortunei; Acer davidii	Firewood collection and livestock grazing
22	118°45'27.04''	28°17'45.03''	611	Coniferous forest	Cunninghamia lanceolata	Logging, firewood collection and livestock grazing
23	118°45'10.13''	28°17'40''	690	Mixed evergreen-deciduous broadleaf forest	Machilus leptophylla; Machilus thunbergii; Alniphyllum fortunei	Firewood collection and livestock grazing
24	118°45'29.26''	28°17'38.5''	662	Mixed coniferous-broadleaf forest	Cunninghamia lanceolata; Cryptomeria japonica var. sinensis; Photinia schneideriana	Logging, firewood collection and livestock grazing
25	118°45'24.43''	28°17'30.99''	742	Mixed evergreen-deciduous broadleaf forest	Machilus thunbergii; Alniphyllum fortunei	Firewood collection and livestock grazing
26	118°45'41.48''	28°17'56.81''	636	Coniferous forest	Cunninghamia lanceolata	Logging, firewood collection and livestock grazing
27	118°45'20.53''	28°17'49.08''	692	Evergreen broadleaf forest	Castanopsis eyrei; Daphniphyllum oldhamiil; Quercus glauca; Lithocarpus glaber	Firewood collection and livestock grazing
28	118°45'3.51''	28°17'32.8''	780	Deciduous broadleaf forest	Alniphyllum fortunei; Liquidambar formosana	Firewood collection and livestock grazing
29	118°47'5.52''	28°18'55.1''	704	Deciduous broadleaf forest	Alniphyllum fortunei; Choerospondias axillaris	Firewood collection and livestock grazing
30	118°47'6.40''	28°18'35.80''	708	Deciduous broadleaf forest	Alniphyllum fortunei; Choerospondias axillaris	Firewood collection and livestock grazing
31	118°45'33.1''	28°17'47''	741	Evergreen broadleaf forest	Lithocarpus hancei; Rhododendron latoucheae	Firewood collection and livestock grazing
32	118°45'1''	28°17'31''	758	Mixed evergreen-deciduous broadleaf forest	Phoebe sheareri; Machilus leptophylla; Alniphyllum fortunei	Firewood collection and livestock grazing
33	118°46'7.23''	28°16'29.66''	759	Mixed coniferous-broadleaf forest	Cunninghamia lanceolata; Schima superba; Pinus massoniana	Logging, firewood collection and livestock grazing
34	118°46'7.08''	28°16'20.18''	807	Evergreen broadleaf forest	Castanopsis eyrei; Schima superba	Firewood collection and livestock grazing
35	118°46'7''	28°16'38.17''	500	Evergreen broadleaf forest	Castanopsis eyrei; Neolitsea aurata var. chekiangensis	Firewood collection and livestock grazing
36	118°46'8.62''	28°16'26.04''	813	Mixed coniferous-broadleaf forest	Pinus massoniana; Cunninghamia lanceolata; Schima superba	Logging, firewood collection and livestock grazing
37	118°45'52.83''	28°16'59.13''	744	Evergreen broadleaf forest	Quercus stewardiana; Schima superba	Firewood collection and livestock grazing
38	118°46'2.48''	28°17'13.63''	758	Evergreen broadleaf forest	Castanopsis eyrei; Daphniphyllum oldhamii	Firewood collection and livestock grazing
39	118°47'21.03''	28°19'1.28''	784	Mixed coniferous-broadleaf forest	Cunninghamia lanceolata; Cryptomeria japonica var. sinensis; Schima superba; Machilus thunbergii	Logging, firewood collection and livestock grazing
40	118°47'0.08''	28°18'45.81''	733	Evergreen broadleaf forest	Quercus phillyreoides; Distylium myricoides	Firewood collection and livestock grazing
41	118°47'48.04''	28°20'54.38''	538	Bamboo forest	Phyllostachys edulis	Logging, firewood collection and livestock grazing
42	118°49'37.79''	28°19'38.64''	702	Coniferous forest	Pinus massoniana	Logging, firewood collection and livestock grazing
43	118°48'19.4''	28°20'33.41''	558	Bamboo forest	Phyllostachys edulis	Logging, firewood collection and livestock grazing
44	118°47'47.53''	28°21'0.71''	564	Coniferous forest	Cunninghamia lanceolata; Pinus massoniana	Logging, firewood collection and livestock grazing
45	118°52'34.52''	28°20'16.42''	1340	Coniferous forest	Pinus taiwanensis	No anthropogenic disturbances have occurred since 1983
46	118°52'16.7''	28°20'17.04''	1375	Coniferous forest	Cryptomeria japonica var. sinensis	No anthropogenic disturbances have occurred since 1983
47	118°52'31.48''	28°21'13.74''	1582	Evergreen broadleaf forest	Rhododendron simiarum; Schima superba	No anthropogenic disturbances have occurred since 1983
48	118°52'41.4''	28°21'20.67''	1649	Mixed coniferous-broadleaf forest	Pinus taiwanensis; Quercus multinervis	No anthropogenic disturbances have occurred since 1983
49	118°52'49.71''	28°21'20.53''	1643	Coniferous forest	Pinus taiwanensis	No anthropogenic disturbances have occurred since 1983
50	118°52'45.23''	28°21'6.29''	1654	Evergreen broadleaf forest	Quercus multinervis	No anthropogenic disturbances have occurred since 1983
51	118°52'34.83''	28°20'45.65''	1579	Mixed evergreen-deciduous broadleaf forest	Schima superba; Symplocos coreana	No anthropogenic disturbances have occurred since 1983
52	118°52'34.69''	28°20'39.68''	1497	Mixed coniferous-broadleaf forest	Cunninghamia lanceolata; Daphniphyllum macropodum; Pinus taiwanensis	No anthropogenic disturbances have occurred since 1983
53	118°52'9.69''	28°21'11.43''	1250	Mixed evergreen-deciduous broadleaf forest	Lithocarpus brevicaudatus; Cladrastis wilsonii	No anthropogenic disturbances have occurred since 1983
54	118°51'11.46''	28°22'2.36''	687	Mixed evergreen-deciduous broadleaf forest	Cyclocarya paliurus; Phoebe sheareri	No anthropogenic disturbances have occurred since 1983
55	118°51'11.04'	28°22'10.51''	690	Deciduous broadleaf forest	Choerospondias axillaris; Cyclocarya paliurus; Alniphyllum fortunei; Meliosma myriantha var. discolor	No anthropogenic disturbances have occurred since 1983
56	118°53'28.29''	28°22'43.51''	649	Mixed evergreen-deciduous broadleaf forest	Choerospondias axillaris; Phoebe sheareri	No anthropogenic disturbances have occurred since 1983
57	118°50'44.85''	28°23'39.5''	507	Coniferous forest	Pinus massoniana	No anthropogenic disturbances have occurred since 1983
58	118°53'29.33''	28°21'48.77''	969	Mixed evergreen-deciduous broadleaf forest	Schima superba; Cyclocarya paliurus	No anthropogenic disturbances have occurred since 1983
59	118°53'34.35''	28°21'48.53''	1000	Deciduous broadleaf forest	Cladrastis wilsonii; Acer davidii	No anthropogenic disturbances have occurred since 1983
60	118°50'57.55''	28°22'31.33''	716	Mixed evergreen-deciduous broadleaf forest	Machilus thunbergii; Cunninghamia lanceolata; Choerospondias axillaris	No anthropogenic disturbances have occurred since 1983
61	118°51'0.3''	28°22'30.19''	676	Mixed coniferous-broadleaf forest	Cunninghamia lanceolata; Machilus thunbergii	No anthropogenic disturbances have occurred since 1983
62	118°50'52.88''	28°23'11.29''	540	Mixed coniferous-broadleaf forest	Cunninghamia lanceolata; Adinandra millettii	No anthropogenic disturbances have occurred since 1983
63	118°50'57.01''	28°23'11.42''	633	Coniferous forest	Cunninghamia lanceolata	No anthropogenic disturbances have occurred since 1983
64	118°53'26.63''	28°22'52.82"	747	Mixed coniferous-broadleaf forest	Schima superba; Cunninghamia lanceolata	No anthropogenic disturbances have occurred since 1983
65	118°53'27.74''	28°22'49.33"	636	Mixed coniferous-broadleaf forest	Cunninghamia lanceolata; Schima superba	No anthropogenic disturbances have occurred since 1983
66	118°51'59.71''	28°20'50.12''	1388	Mixed evergreen-deciduous broadleaf forest	Liriodendron chinense; Quercus multinervis	No anthropogenic disturbances have occurred since 1983

## Sheet: Table S2
Table S2 Correlation coefficient among plant functional traits of common species in disturbed forests in East China. *, P < 0.05; **, P < 0.01; ***, P < 0.001. Abbreviations: LT, leaf thickness; LA, leaf area; SLA, specific leaf area; LDMC, leaf dry matter content; LTD, leaf tissue density; TDMC, twig dry matter content; TTD, twig tissue density; BT, bark thickness; BDMC, bark dry matter content;…
	LT	LA	SLA	LDMC	LTD	TDMC	TTD	BT	BDMC	BTD	SDMC	STD	LCC	LNC	LPC	LC/N	LC/P	LN/P	TCC	TNC	TPC	TC/N	TC/P	TN/P	BCC	BNC	BPC	BC/N	BC/P	BN/P	SCC	SNC	SPC	SC/N	SC/P
LA	-0.0428966
SLA	-0.594**	0.229246
LDMC	0.00710833	-0.0368251	-0.442**
LTD	0.0850023	-0.445**	-0.250*	0.344**
TDMC	-0.323*	-0.367**	-0.0115888	0.390**	0.0160794
TTD	-0.023041	-0.379**	-0.273*	0.367**	0.0500878	0.661**
BT	0.319*	0.0162486	-0.325*	0.311*	0.356**	-0.267*	-0.125557
BDMC	0.110409	-0.0226077	-0.460**	0.437**	0.0973691	0.334**	0.518**	0.310*
BTD	-0.274*	-0.095237	-0.105188	0.280*	-0.217625	0.654**	0.568**	-0.230363	0.578**
SDMC	-0.455**	-0.307*	0.0753959	0.20945	-0.141796	0.789**	0.522**	-0.438**	0.338**	0.644**
STD	-0.276*	-0.391**	-0.0890814	0.230512	-0.100988	0.736**	0.727**	-0.396**	0.381**	0.652**	0.870**
LCC	0.164984	-0.151526	-0.314*	0.261*	0.250*	0.00779908	-0.0195376	-0.000341114	-0.0570102	-0.176604	0.00683877	-0.0783169
LNC	-0.524**	0.282*	0.748**	-0.223952	0.0547543	0.00487125	-0.366**	-0.128553	-0.262*	-0.0449947	0.0739349	-0.128108	-0.0317449
LPC	-0.412**	0.500**	0.681**	-0.206944	-0.0978799	-0.118743	-0.431**	-0.0525602	-0.163347	-0.105577	-0.0303639	-0.21204	-0.146819	0.789**
LC/N	0.539**	-0.411**	-0.771**	0.319*	0.260*	-0.0078891	0.305*	0.233253	0.196128	-0.105646	-0.117696	0.0511687	0.236649	-0.904**	-0.773**
LC/P	0.440**	-0.477**	-0.698**	0.309*	0.183403	0.118972	0.423**	0.0837647	0.160399	0.0366272	0.0158202	0.179919	0.341**	-0.735**	-0.953**	0.803**
LN/P	-0.257*	-0.123515	0.257*	-0.0511846	0.0507004	0.170967	0.063253	-0.1526	-0.129538	0.137654	0.174887	0.117573	0.135244	0.476**	-0.130681	-0.427**	0.163594
TCC	0.359**	-0.342**	-0.192439	-0.163807	0.24603	-0.11763	-0.0421886	0.129391	-0.0980826	-0.418**	-0.173411	-0.18062	0.287*	-0.271*	-0.311*	0.404**	0.380**	-0.0680699
TNC	-0.253*	0.123835	0.115065	0.182929	0.052365	0.222532	0.058881	-0.107988	0.199768	0.339**	0.428**	0.341**	0.0478794	0.459**	0.292*	-0.413**	-0.234895	0.337**	-0.328**
TPC	-0.241648	0.0588089	0.147978	-0.101945	0.0409088	0.0606558	-0.0275391	-0.360**	0.0429492	0.217845	0.251*	0.247463	0.0651684	0.481**	0.332**	-0.453**	-0.327**	0.269*	-0.309*	0.619**
TC/N	0.375**	-0.220221	-0.145925	-0.0871293	0.234644	-0.262*	-0.102662	0.248967	-0.237153	-0.456**	-0.523**	-0.437**	0.00925099	-0.409**	-0.258*	0.484**	0.255*	-0.350**	0.451**	-0.888**	-0.615**
TC/P	0.246515	-0.169313	-0.147119	0.127075	0.266*	-0.113709	-0.0136773	0.506**	-0.069039	-0.365**	-0.317*	-0.283*	-0.0607698	-0.396**	-0.278*	0.509**	0.313*	-0.283*	0.444**	-0.551**	-0.885**	0.687**
TN/P	-0.12404	0.13074	0.0327988	0.308*	-0.0144733	0.21515	0.129621	0.210457	0.234304	0.259*	0.320*	0.245202	-0.0694181	0.106316	0.0838564	-0.0992151	-0.0282898	0.111605	-0.137836	0.620**	-0.206567	-0.528**	0.189621
BCC	0.162732	-0.187596	-0.260*	0.227434	0.248783	0.0083743	0.0686167	0.174222	0.178691	-0.0917313	-0.0212335	-0.0594852	0.645**	-0.18424	-0.239793	0.367**	0.396**	0.00555694	0.473**	-0.206325	-0.224397	0.19561	0.274*	-0.0467062
BNC	-0.274*	0.0492794	0.243465	-0.0219018	0.365**	0.104559	-0.259*	-0.232282	-0.0994634	-0.0048129	0.164925	0.00469121	0.0876632	0.581**	0.365**	-0.388**	-0.264*	0.349**	0.00845339	0.599**	0.532**	-0.411**	-0.359**	0.209014	-0.0708501
BPC	-0.281*	0.320*	0.512**	-0.224597	-0.0962703	-0.190451	-0.478**	-0.440**	-0.602**	-0.346**	-0.0966952	-0.202285	-0.0390479	0.390**	0.516**	-0.363**	-0.487**	-0.136262	-0.069484	0.0627171	0.270*	-0.0443542	-0.231733	-0.178066	-0.17212	0.357**
BC/N	0.372**	-0.224537	-0.283*	0.0605261	0.116619	-0.181468	0.126811	0.630**	0.228899	-0.142577	-0.312*	-0.185315	-0.0143772	-0.397**	-0.263*	0.385**	0.216402	-0.293*	0.238335	-0.508**	-0.471**	0.501**	0.491**	-0.192681	0.245651	-0.722**	-0.506**
BC/P	0.335**	-0.254*	-0.443**	0.233194	0.161902	0.0510288	0.352**	0.572**	0.548**	0.149904	-0.0277931	0.0670606	0.137538	-0.352**	-0.473**	0.366**	0.490**	0.144082	0.242701	-0.106879	-0.305*	0.10198	0.299*	0.151234	0.423**	-0.349**	-0.856**	0.660**
BN/P	-0.145648	-0.0613238	0.0067905	0.100868	0.345**	0.22311	0.0193899	-0.0595423	0.203849	0.20223	0.243285	0.141412	0.0955133	0.384**	0.0689766	-0.228369	0.0246058	0.505**	-0.00681971	0.617**	0.413**	-0.455**	-0.288*	0.346**	0.0117915	0.849**	-0.144944	-0.555**	0.108234
SCC	0.299*	-0.454**	-0.182646	-0.158573	0.188505	-0.029002	0.123779	0.0158059	-0.175097	-0.344**	-0.0524375	-0.0223456	0.283*	-0.371**	-0.404**	0.481**	0.467**	-0.0848086	0.857**	-0.365**	-0.399**	0.443**	0.481**	-0.0644909	0.444**	-0.100785	-0.0690386	0.153343	0.167421	-0.0876945
SNC	-0.151298	0.369**	0.0641832	0.285*	0.159221	-0.017761	-0.117649	0.259*	0.302*	0.0709789	-0.0283852	-0.0557646	0.0646823	0.460**	0.422**	-0.425**	-0.345**	0.195363	-0.225086	0.604**	0.454**	-0.543**	-0.379**	0.308*	-0.0586934	0.511**	0.100723	-0.327**	-0.00782453	0.511**	-0.395**
SPC	-0.115445	0.229514	0.185388	-0.118492	-0.0323409	-0.24754	-0.312*	0.105126	-0.108062	-0.0754732	-0.226213	-0.189332	-0.131198	0.259*	0.279*	-0.326**	-0.337**	0.0281022	-0.222628	0.106391	0.433**	-0.177285	-0.414**	-0.270*	-0.156437	0.0399637	0.366**	0.00418181	-0.18143	-0.128707	-0.324*	0.458**
SC/N	0.253*	-0.341**	-0.120616	-0.227975	-0.00675803	-0.0734305	0.0456118	-0.174495	-0.252071	-0.156775	-0.123628	-0.0774663	-0.0511811	-0.460**	-0.401**	0.474**	0.357**	-0.23849	0.278*	-0.636**	-0.482**	0.651**	0.455**	-0.347**	0.104178	-0.428**	-0.0810236	0.323*	-0.000275356	-0.447**	0.399**	-0.944**	-0.484**
SC/P	0.128303	-0.264*	-0.123653	0.0787071	0.0863988	0.155967	0.271*	-0.0395989	0.0278724	-0.051358	0.110635	0.12127	0.0342113	-0.299*	-0.291*	0.383**	0.341**	-0.0990104	0.341**	-0.198639	-0.514**	0.296*	0.550**	0.24359	0.222805	-0.0966954	-0.287*	0.0803376	0.190179	0.0351124	0.446**	-0.505**	-0.936**	0.562**
SN/P	-0.106393	0.195665	-0.0262824	0.372**	0.139168	0.221954	0.195593	0.167173	0.374**	0.129038	0.19891	0.156888	0.0669251	0.225916	0.196975	-0.152071	-0.0821125	0.135739	-0.0127783	0.511**	0.0325772	-0.391**	0.0357158	0.611**	0.0594837	0.478**	-0.197025	-0.347**	0.155104	0.630**	-0.0677143	0.570**	-0.437**	-0.511**	0.381**

## Sheet: Table S3
Table S3 Correlation coefficient among plant functional traits of common species in conserved forests in East China. *, P < 0.05; **, P < 0.01; ***, P < 0.001. Abbreviations: LT, leaf thickness; LA, leaf area; SLA, specific leaf area; LDMC, leaf dry matter content; LTD, leaf tissue density; TDMC, twig dry matter content; TTD, twig tissue density; BT, bark thickness; BDMC, bark dry matter content;…
	LT	LA	SLA	LDMC	LTD	TDMC	TTD	BT	BDMC	BTD	SDMC	STD	LCC	LNC	LPC	LC/N	LC/P	LN/P	TCC	TNC	TPC	TC/N	TC/P	TN/P	BCC	BNC	BPC	BC/N	BC/P	BN/P	SCC	SNC	SPC	SC/N	SC/P
LA	-0.18937
SLA	-0.423**	0.536**
LDMC	0.155822	-0.516**	-0.757**
LTD	0.431**	-0.481**	-0.672**	0.591**
TDMC	-0.0970645	-0.282229	0.00933694	0.296279	-0.205118
TTD	0.0238248	-0.371*	-0.429**	0.537**	0.147362	0.548**
BT	0.553**	-0.101723	-0.247272	0.159656	0.421**	-0.441**	-0.306183
BDMC	0.393*	-0.353*	-0.586**	0.527**	0.208604	0.351*	0.447**	0.285364
BTD	-0.240186	-0.116626	-0.367*	0.373*	-0.0605892	0.447**	0.624**	-0.29667	0.488**
SDMC	-0.435**	0.106111	0.176588	0.0305261	-0.486**	0.540**	0.325*	-0.543**	0.133419	0.381*
STD	-0.450**	-0.0902878	0.0611596	0.0728444	-0.334*	0.360*	0.465**	-0.561**	0.0554305	0.352*	0.853**
LCC	0.379*	-0.0137397	-0.293477	0.371*	0.341*	-0.106655	-0.103278	0.359*	0.0413669	-0.348*	-0.231377	-0.333*
LNC	-0.384*	0.431**	0.863**	-0.640**	-0.626**	0.0388064	-0.446**	-0.188239	-0.484**	-0.337*	0.211556	0.0788786	-0.167363
LPC	-0.405**	0.417**	0.801**	-0.529**	-0.563**	0.0257609	-0.423**	-0.133295	-0.458**	-0.318*	0.218963	0.0867894	-0.12997	0.910**
LC/N	0.548**	-0.399**	-0.803**	0.565**	0.665**	-0.0616187	0.320*	0.245076	0.374*	0.122314	-0.295776	-0.193065	0.378*	-0.919**	-0.883**
LC/P	0.499**	-0.325*	-0.724**	0.451**	0.553**	-0.0502897	0.306*	0.116413	0.299315	0.122474	-0.236902	-0.147472	0.358*	-0.821**	-0.913**	0.933**
LN/P	-0.0239012	0.121902	0.194269	-0.311*	-0.22318	-0.00702541	-0.0702692	-0.216688	-0.156109	-0.0643806	0.0499169	0.0372809	-0.041642	0.261707	-0.141756	-0.140442	0.209213
TCC	0.579**	-0.366*	-0.433**	0.232428	0.421**	-0.0750161	0.147801	0.425**	0.242143	-0.154753	-0.365*	-0.381*	0.483**	-0.430**	-0.468**	0.572**	0.568**	0.0613863
TNC	-0.417**	0.180121	0.235461	-0.0993413	-0.324*	0.0131219	0.105845	-0.194831	-0.126038	0.179561	0.286715	0.362*	-0.264548	0.402**	0.396**	-0.493**	-0.468**	0.0363337	-0.394**
TPC	-0.173446	0.138763	0.0843142	-0.213976	-0.0794129	-0.414**	0.0481397	-0.189914	-0.249353	-0.0669972	0.12565	0.319*	-0.088606	0.0943592	0.0694872	-0.0823925	-0.00905636	0.166949	0.064763	0.23078
TC/N	0.600**	-0.25451	-0.323*	0.180627	0.482**	0.0311946	-0.043546	0.261325	0.161172	-0.200203	-0.362*	-0.444**	0.346*	-0.456**	-0.446**	0.607**	0.562**	-0.0649251	0.539**	-0.908**	-0.267208
TC/P	0.112059	-0.0855692	0.0806886	0.0329547	-0.0202473	0.246467	-0.196734	0.207421	0.0221007	-0.045206	-0.160416	-0.341*	0.0133897	0.0429006	0.0547863	-0.0506305	-0.0790046	-0.0771569	-0.0296231	-0.149598	-0.857**	0.255395
TN/P	-0.216476	0.0220643	0.19821	-0.0114821	-0.201872	0.20173	-0.0946423	0.0290781	-0.00960129	0.130838	0.0436625	-0.0358378	-0.205918	0.27105	0.257988	-0.345*	-0.340*	-0.00132207	-0.373*	0.541**	-0.588**	-0.427**	0.688**
BCC	0.518**	-0.191209	-0.384*	0.210439	0.346*	-0.0973425	-0.0968049	0.391*	0.264697	-0.339*	-0.315*	-0.354*	0.645**	-0.314*	-0.305266	0.487**	0.477**	-0.000805999	0.638**	-0.443**	-0.0801711	0.443**	-0.0516363	-0.332*
BNC	-0.369*	0.0959728	0.360*	-0.215187	-0.305181	0.169614	-0.197082	-0.466**	-0.375*	-0.186401	0.388*	0.348*	-0.0866478	0.489**	0.534**	-0.382*	-0.367*	-0.0228495	-0.364*	0.406**	0.192954	-0.383*	-0.156597	0.147618	-0.124695
BPC	-0.118707	-0.0316199	0.144145	-0.0493601	-0.0373932	-0.151334	-0.116823	-0.128122	-0.468**	-0.200771	-0.0832633	-0.0203698	0.0303504	0.0637522	0.153037	-0.0173835	-0.0252743	-0.0970074	0.127564	0.0593642	0.214233	0.0295188	0.0704956	0.0563835	0.00108557	0.345*
BC/N	0.555**	-0.198916	-0.421**	0.195336	0.406**	-0.321*	0.0448937	0.686**	0.459**	-0.0226095	-0.454**	-0.434**	0.182261	-0.449**	-0.447**	0.409**	0.339*	-0.0832839	0.474**	-0.467**	-0.135985	0.485**	0.110318	-0.214147	0.337*	-0.835**	-0.233326
BC/P	0.202263	0.10793	-0.00527017	-0.151736	-0.0141742	0.0353021	-0.0405478	0.168516	0.336*	-0.0195462	0.0462688	0.00649853	-0.0330533	0.0875961	-0.000421732	-0.0695995	-0.044044	0.133404	-0.123278	-0.146588	-0.128602	0.0441359	-0.084481	-0.153719	0.124118	-0.239359	-0.888**	0.237741
BN/P	-0.277325	0.102651	0.282884	-0.201729	-0.272999	0.253133	-0.175318	-0.323*	-0.0713813	-0.119736	0.428**	0.336*	-0.0886948	0.492**	0.428**	-0.394*	-0.353*	0.134746	-0.431**	0.309*	0.0213662	-0.349*	-0.163071	0.0835425	-0.143047	0.702**	-0.390*	-0.594**	0.433**
SCC	0.513**	-0.22478	-0.426**	0.0913065	0.448**	-0.273442	0.0649132	0.367*	0.140535	-0.216501	-0.311*	-0.209775	0.374*	-0.500**	-0.499**	0.629**	0.610**	-0.00471806	0.670**	-0.283317	0.12537	0.404**	-0.154983	-0.386*	0.512**	-0.227727	-0.00240156	0.378*	0.0798597	-0.215042
SNC	-0.370*	-0.02176	0.221319	0.0836243	-0.302*	0.29515	-0.0110621	-0.189913	0.0343185	0.104374	0.188104	0.135914	-0.0628288	0.409**	0.486**	-0.443**	-0.493**	-0.165814	-0.393**	0.577**	-0.0924186	-0.523**	0.108552	0.504**	-0.172159	0.599**	0.124674	-0.547**	-0.182409	0.448**	-0.424**
SPC	-0.443**	0.0714604	0.218678	-0.0953274	-0.197353	0.0575045	-0.213211	-0.215709	0.00574913	0.123027	0.132249	0.104333	-0.373*	0.251742	0.370*	-0.376*	-0.439**	-0.251259	-0.567**	0.368*	-0.173019	-0.381*	0.210586	0.536**	-0.304509	0.465**	0.173122	-0.391*	-0.219334	0.258371	-0.482**	0.602**
SC/N	0.461**	-0.000541306	-0.300002	-0.0243554	0.388*	-0.330*	-0.0109544	0.271811	0.044191	-0.113247	-0.199626	-0.167218	0.110579	-0.450**	-.525**	0.494**	0.536**	0.150435	0.463**	-0.525**	0.080315	0.510**	-0.0976402	-0.439**	0.21813	-0.569**	-0.157172	0.542**	0.212053	-0.409**	0.484**	-0.946**	-0.566**
SC/P	0.640**	-0.140152	-0.355*	0.130808	0.311*	-0.0470199	0.261479	0.245761	0.117089	-0.114584	-0.140145	-0.127424	0.372*	-0.366*	-.473**	0.492**	0.556**	0.238347	0.665**	-0.356*	0.107325	0.441**	-0.146171	-0.457**	0.346*	-0.435**	-0.157064	0.399**	0.203252	-0.274744	0.607**	-0.635**	-0.915**	0.663**
SN/P	-0.023863	-0.0744411	0.0526166	0.190593	-0.211988	0.343*	0.247959	-0.0506817	0.0766105	0.0660591	0.157018	0.112187	0.234887	0.251205	0.260208	-0.1985	-0.211143	-0.0145853	0.0460785	0.413**	0.0561875	-0.314*	-0.0791089	0.129408	0.0162777	0.309*	-0.0182427	-0.327*	-0.033295	0.305039	-0.069469	0.673**	-0.154868	-0.648**	0.0862878

## Sheet: Table S4
Table S4: Plant morphological traits and ecological stoichiometry in disturbed versus conserved forests in East China. Abbreviations: LT, leaf thickness; LA, leaf area; SLA, specific leaf area; LDMC, leaf dry matter content; LTD, leaf tissue density; TDMC, twig dry matter content; TTD, twig tissue density; BT, bark thickness; BDMC, bark dry matter content; BTD, bark tissue density; SDMC, stem dry…
Forest type	Species	Individual number	LT (mm)	LA (cm²)	SLA (cm2 g-1)	LDMC (g g-1)	LTD (g cm-3)	TDMC (g g-1)	TTD (g cm-3)	BT (mm)	BDMC (g g-1)	BTD (g cm-3)	SDMC (g g-1)	STD (g cm-3)	LC (mg g-1)	LN (mg g-1)	LP (mg g-1)	LCN	LCP	LNP	TC (mg g-1)	TN (mg g-1)	TP (mg g-1)	TCN	TCP	TNP	BC (mg g-1)	BN (mg g-1)	BP (mg g-1)	BCN	BCP	BNP	SC (mg g-1)	SN (mg g-1)	SP (mg g-1)	SCN	SCP	SNP
Disturbed forests	Acer cordatum	1	0.218	9.56705	142.792	0.454237	0.642496	0.615217	0.65358	2.802	0.725146	0.911765	0.687943	0.742347	449.8	16.62	1.09889	27.0638	409.322	15.1243	455.35	4.65	0.55855	97.9247	815.236	8.32512	437.43	3.71	0.377193	117.906	1159.7	9.83581	460.61	1.98	0.221715	232.631	2077.48	8.93037
		2	0.226	9.00575	131.471	0.429467	0.67312	0.594406	0.607143	2.174	0.621212	0.778481	0.687831	0.714286	455.84	13.61	1.04924	33.493	434.447	12.9713	454.41	4.94	0.504762	91.9858	900.246	9.78679	445.87	5.54	0.425344	80.4819	1048.26	13.0248	462.57	1.54	0.164084	300.37	2819.11	9.38544
		3	0.2415	7.308	146.16	0.416667	0.56661	0.58104	0.633333	1.488	0.672727	0.778947	0.711268	0.731884	447.38	15.03	1.10821	29.7658	403.695	13.5624	464.54	3.28	0.619227	141.628	750.193	5.29693	445.56	5.41	0.447917	82.3586	994.739	12.0781	455.38	1.49	0.223735	305.624	2035.35	6.65965
		4	0.2455	9.35485	126.417	0.449848	0.644426	0.594595	0.670732	2.22	0.608863	0.745283	0.618875	0.681319	449.25	14.99	1.05556	29.97	425.605	14.2011	449.27	4.6	0.605114	97.6674	742.456	7.60188	443.82	5.99	0.52149	74.0935	851.061	11.4863	460.64	1.59	0.213462	289.711	2157.95	7.44865
		5	0.2325	5.9701	131.211	0.435407	0.655597	0.579365	0.623932	0.916	0.585062	0.607759	0.673127	0.723611	453.54	13.52	1.07488	33.5459	421.944	12.5781	467.56	3.74	0.562927	125.016	830.588	6.64385	453.94	6.71	0.5311	67.6513	854.716	12.6341	461.01	1.34	0.211575	344.037	2178.94	6.33345
	Acer davidii	1	0.4085	40.5924	143.183	0.387825	0.341938	0.550781	0.484536	1.21	0.360119	0.373457	0.586154	0.482278	463.46	16.44	1.05211	28.191	440.504	15.6257	462.99	2.25	0.430147	205.773	1076.35	5.23077	456.31	5.64	0.658627	80.906	692.82	8.56327	464.68	1.01	0.204394	460.079	2273.46	4.94145
		2	0.303	30.4868	168.435	0.362362	0.391881	0.543665	0.491887	2.518	0.444712	0.457543	0.402414	0.5	470.23	16.69	1.26248	28.1744	372.466	13.22	463.39	2.59	0.48433	178.915	956.764	5.34759	432.73	4.36	0.617138	99.25	701.189	7.06487	451.82	2.57	0.522305	175.805	865.05	4.9205
		3	0.305	31.6891	181.599	0.384361	0.361091	0.565385	0.436202	3.586	0.459474	0.447692	0.433898	0.463768	458.32	14.43	1.31061	31.7616	349.701	11.0102	459.81	2.21	0.484082	208.059	949.859	4.56534	437.6	3.91	0.68661	111.918	637.334	5.69465	458.11	2.32	0.733772	197.461	624.322	3.16174
		4	0.218	43.5301	229.71	0.353875	0.399386	0.572426	0.448087	1.046	0.382831	0.354839	0.628121	0.491517	436.96	15.47	1.1168	28.2456	391.262	13.8521	467.41	1.47	0.346471	317.966	1349.06	4.24278	444.84	5.17	0.659735	86.0426	674.27	7.83648	471.53	0.78	0.186047	604.526	2534.47	4.1925
		5	0.2255	38.7542	181.094	0.383513	0.489755	0.545305	0.436675	1.4	0.375	0.38069	0.59787	0.491865	454.58	17.73	1.2312	25.639	369.218	14.4006	468.1	1.89	0.400372	247.672	1169.16	4.7206	449.96	6.17	0.716085	72.9271	628.361	8.61629	469.1	0.97	0.197292	483.608	2377.69	4.91657
	Acer elegantulum	1	0.2955	17.7227	239.496	0.394667	0.282601	0.572289	0.536723	2.312	0.569832	0.564159	0.506173	0.535948	458.76	20.84	1.36955	22.0134	334.973	15.2167	458.81	4.46	0.615949	102.872	744.883	7.24086	446.11	6.82	0.606343	65.412	735.738	11.2478	464.69	3.43	0.520112	135.478	893.442	6.59473
		2	0.3455	25.4602	137.252	0.510316	0.421758	0.52381	0.442953	1.498	0.579137	0.670833	0.664798	0.650933	480.73	17.87	1.16135	26.9015	413.94	15.3873	470.61	4.3	0.610202	109.444	771.236	7.04685	444.31	5.81	0.551657	76.4733	805.41	10.5319	466.6	1.7	0.220372	274.471	2117.33	7.71422
		3	0.2835	35.8862	246.641	0.391655	0.28603	0.547414	0.48289	2.252	0.575296	0.549273	0.633803	0.633803	463.11	21.91	1.31071	21.1369	353.328	16.7162	461.85	6.63	0.854947	69.6606	540.209	7.75487	437.49	8.48	0.659155	51.5908	663.713	12.865	463.63	3.57	0.465867	129.868	995.198	7.66313
		4	0.259	28.1185	271.677	0.381215	0.284235	0.568681	0.518797	3.088	0.621083	0.721854	0.584507	0.636829	458.48	21.87	1.40228	20.9639	326.954	15.5961	467.86	3.71	0.559223	126.108	836.625	6.6342	436.95	5.82	0.542965	75.0773	804.748	10.7189	459.6	3.11	0.430698	147.781	1067.11	7.22084
		5	0.295	30.7828	233.203	0.404908	0.29072	0.58567	0.538682	1.91	0.577023	0.566667	0.447482	0.4976	467.46	21.08	1.38019	22.1755	338.693	15.2733	463.69	3.56	0.547507	130.25	846.911	6.5022	447.92	6.6	0.665049	67.8667	673.515	9.92409	456.86	3.57	0.456642	127.972	1000.48	7.81794
	Albizia kalkora	1	0.207	2.07585	154.745	0.392857	1.27996	0.447853	0.429412	1.174	0.454148	0.38806	0.57554	0.683761	473.6	28.51	1.08588	16.6117	436.145	26.2553	463.08	8.28	0.675373	55.9275	685.665	12.2599	452.39	19.85	0.580889	22.7904	778.789	34.1717	452.42	3.41	0.274436	132.674	1648.54	12.4255
		2	0.1615	0.29649	185.306	0.410256	3.34147	0.534979	0.382353	1.39	0.481675	0.443373	0.62605	0.599598	495.5	34.97	1.61787	14.1693	306.267	21.6148	468.53	6.83	1.08088	68.5988	433.47	6.31891	475.22	22.38	0.624525	21.2341	760.931	35.8353	458.18	2.47	0.193269	185.498	2370.68	12.7801
		3	0.1895	0.55004	275.02	0.454545	1.91879	0.585714	0.478134	2	0.476708	0.499187	0.578947	0.526851	492.45	25.21	1.20632	19.5339	408.226	20.8983	469.36	4.4	0.472973	106.673	992.361	9.30286	465.13	19.56	0.537229	23.7797	865.795	36.4091	461	2.97	0.227444	155.219	2026.88	13.0582
		4	0.1985	0.48899	132.159	0.445783	3.8119	0.551237	0.465672	3.14	0.483228	0.461872	0.472387	0.467773	485.27	34.61	1.59756	14.0211	303.757	21.6643	462.99	6.99	1.86725	66.2361	247.953	3.74348	464.93	27.8	0.671065	16.7241	692.824	41.4267	458.18	4.9	0.530029	93.5061	864.444	9.24478
		5	0.1905	0.47014	156.713	0.405405	1.67482	0.613718	0.584192	3.718	0.578498	0.584483	0.612637	0.585302	477.93	37.88	1.45481	12.6169	328.517	26.0378	458.26	6.39	0.624882	71.7152	733.354	10.2259	474.73	23.42	0.47851	20.2703	992.1	48.9436	454.41	3.68	0.260179	123.481	1746.53	14.1441
	Alniphyllum fortunei	1	0.434	47.0727	104.143	0.41373	0.442497	0.454545	0.446686	3.292	0.501104	0.514739	0.443089	0.441743	450.15	13.51	0.790698	33.3198	569.307	17.0862	467.42	2.86	0.338164	163.434	1382.23	8.45743	447.51	4.16	0.337536	107.575	1325.81	12.3246	468.66	1.85	0.193458	253.33	2422.54	9.5628
		2	0.4295	28.5021	124.735	0.329488	0.373316	0.456973	0.454277	2.258	0.443149	0.47205	0.424581	0.432432	435.27	12.53	0.877626	34.7382	495.963	14.2772	467.06	2.59	0.48511	180.332	962.791	5.33899	413.13	5.06	0.392959	81.6462	1051.33	12.8767	459.84	1.12	0.169409	410.571	2714.37	6.6112
		3	0.395	32.7863	148.02	0.354684	0.342069	0.457077	0.444695	1.266	0.380952	0.37276	0.349719	0.32129	437.22	13.12	1.13494	33.3247	385.238	11.5601	467.82	1.62	0.406105	288.778	1151.97	3.98911	404.89	4.78	0.540153	84.705	749.584	8.84935	460.45	1.87	0.403027	246.23	1142.48	4.63988
		4	0.441	34.1736	131.437	0.368533	0.345044	0.444712	0.425287	1.548	0.388937	0.36	0.329436	0.315755	436.39	13.74	1.0597	31.7606	411.805	12.9659	465.61	2.16	0.387814	215.56	1200.6	5.56968	428.8	4.94	0.482601	86.8016	888.519	10.2362	463.5	2.08	0.324688	222.837	1427.53	6.40615
		5	0.3815	24.6629	110.102	0.41597	0.476144	0.4377	0.441935	1.494	0.412718	0.411692	0.385093	0.352273	439.34	11.75	1.03633	37.3906	423.939	11.3381	466.99	2.29	0.893576	203.926	522.608	2.56274	429.25	4.32	0.452952	99.3634	947.672	9.53743	462.61	2.03	0.507849	227.887	910.921	3.99725
	Betula luminifera	1	0.313	24.2614	213.756	0.365539	0.298928	0.535211	0.426168	0.686	0.492958	0.507246	0.509804	0.387097	476.57	19.53	1.25739	24.4019	379.016	15.5322	468.52	3.54	0.55471	132.35	844.622	6.38172	514.63	5.01	0.563636	102.721	913.053	8.88871	458.15	1.81	0.316804	253.122	1446.16	5.7133
		2	0.3195	39.5336	129.618	0.411606	0.482939	0.515075	0.46697	2.872	0.66113	0.65894	0.577982	0.463235	480.92	19.73	1.13923	24.3751	422.145	17.3187	467.81	3.98	0.464945	117.54	1006.16	8.56016	496.48	5.92	0.398445	83.8649	1246.04	14.8578	472.89	2.04	0.231518	231.809	2042.57	8.81143
		3	0.269	24.0432	245.339	0.357664	0.303048	0.487085	0.382609	0.888	0.471338	0.521127	0.608889	0.409567	480.19	21.56	1.23989	22.2723	387.284	17.3886	468.2	2.31	0.429833	202.684	1089.26	5.37418	508.21	5.36	0.443519	94.8153	1145.86	12.0852	463.93	0.98	0.156102	473.398	2971.96	6.27794
		4	0.2565	22.3334	202.113	0.398917	0.385788	0.43295	0.360447	1.11	0.488449	0.505119	0.62115	0.440962	479.99	21.31	1.23025	22.5242	390.156	17.3217	466.03	4.96	0.620626	93.9577	750.903	7.99193	489.13	6.38	0.459903	76.6661	1063.55	13.8725	460.76	1.52	0.191509	303.132	2405.94	7.93695
		5	0.2555	27.1182	203.133	0.366758	0.385353	0.514124	0.405797	1.544	0.524862	0.472637	0.658031	0.415033	471.04	21.58	1.34483	21.8276	350.261	16.0467	468.44	2.67	0.447467	175.446	1046.87	5.96692	507.61	6.51	0.51711	77.9739	981.628	12.5892	462.51	1.45	0.204291	318.972	2263.98	7.09772
	Castanea mollissima	1	0.2465	44.7148	187.091	0.450094	0.43367	0.55754	0.577002	2.586	0.507129	0.492884	0.560656	0.552504	474.25	22.88	1.11305	20.7277	426.081	20.5561	465.63	3.17	0.432665	146.886	1076.19	7.32669	452.37	5.59	0.466346	80.9249	970.031	11.9868	467.95	2.71	0.141144	172.675	3315.41	19.2003
		2	0.2155	49.3235	214.45	0.424746	0.43277	0.50551	0.540501	2.116	0.435294	0.453061	0.494949	0.513627	471.29	23.07	1.52174	20.4287	309.705	15.1603	464.44	3.89	0.583719	119.393	795.657	6.66417	450.51	6.34	0.687204	71.0584	655.57	9.22579	456.52	2.21	0.219373	206.57	2081.02	10.0742
		3	0.291	41.4363	157.254	0.463908	0.437056	0.561611	0.632	2.406	0.471816	0.497797	0.587421	0.64592	475.89	22.48	0.963602	21.1695	493.866	23.3291	463.07	3.28	0.444023	141.18	1042.9	7.38701	439.94	5.48	0.475755	80.281	924.72	11.5185	460.13	1.62	0.112663	284.031	4084.13	14.3792
		4	0.29	62.8583	143.676	0.4598	0.480007	0.543836	0.567954	2.396	0.44031	0.44168	0.577377	0.563061	474.28	21.86	1.14299	21.6962	414.946	19.1252	466.64	4.47	0.628759	104.394	742.16	7.10924	470.34	8.44	0.628415	55.7275	748.454	13.4306	463.88	2.54	0.19447	182.63	2385.35	13.0611
		5	0.2555	42.438	131.795	0.471795	0.593936	0.543353	0.593684	2.308	0.436963	0.433239	0.599333	0.618294	470.48	18.43	1.59317	25.5279	295.31	11.5681	467.29	3.32	1.24083	140.75	376.595	2.67563	463.23	5.91	0.648649	78.3807	714.146	9.11125	466.95	1.45	0.287558	322.034	1623.85	5.04247
	Castanopsis eyrei	1	0.4945	11.4288	77.4834	0.466035	0.521981	0.512953	0.642857	1.92	0.510204	0.557325	0.521318	0.625581	439.97	11.2	0.651685	39.283	675.126	17.1862	466.03	4	0.543458	116.507	857.527	7.36027	464.84	6.53	0.424977	71.1853	1093.8	15.3655	473.08	2.52	0.18165	187.73	2604.35	13.8729
		2	0.3945	17.2094	83.137	0.495215	0.609802	0.541818	0.603239	3.178	0.532984	0.549459	0.429703	0.442857	449.83	12.33	0.762696	36.4826	589.789	16.1663	467.48	3.75	0.678261	124.661	689.233	5.52885	456.06	6.46	0.446377	70.5975	1021.69	14.4721	473.71	3.32	0.338694	142.684	1398.64	9.80235
		3	0.3205	11.5945	96.6213	0.496894	0.645846	0.585965	0.637405	2.752	0.579521	0.514507	0.640086	0.731527	448.41	11.62	0.659804	38.5895	679.611	17.6113	467.31	3.55	0.391261	131.637	1194.37	9.07322	485.12	8.04	0.378833	60.3383	1280.56	21.2231	450.16	1.99	0.121789	226.211	3696.24	16.3398
		4	0.368	12.2625	91.1714	0.482944	0.596106	0.544086	0.634085	5.718	0.591534	0.530361	0.443237	0.46397	453.45	12.05	0.650233	37.6307	697.366	18.5318	467.77	4.2	0.559849	111.374	835.529	7.50202	469.23	6.74	0.378803	69.6187	1238.72	17.7929	471.27	3.72	0.343173	126.685	1373.27	10.84
		5	0.3235	9.89545	99.954	0.479419	0.618522	0.574586	0.632219	2.462	0.632058	0.627486	0.597938	0.556927	556.79	10.69	0.647059	52.0851	860.494	16.5209	469.25	2.94	0.365402	159.609	1284.2	8.04592	487.77	6.11	0.334297	79.8314	1459.09	18.2772	473.24	2.23	0.128352	212.215	3687.03	17.374
	Celtis biondii	1	0.3165	15.5165	110.437	0.402003	0.57219	0.615854	0.633229	1.962	0.655367	0.659091	0.637002	0.683417	402.44	13.22	0.758621	30.4418	530.489	17.4264	452.26	3.27	0.514947	138.306	878.265	6.35017	408.37	12.63	0.472222	32.3333	864.784	26.7459	455.94	3.31	0.275701	137.746	1653.75	12.0058
		2	0.3965	14.7324	93.8366	0.412615	0.537545	0.644144	0.595833	6.164	0.708471	0.838542	0.564565	0.52809	415.66	12.22	0.724953	34.0147	573.362	16.8563	447	5.28	0.486301	84.6591	919.183	10.8575	417.28	11.16	0.409225	37.3907	1019.68	27.2711	454.5	4.47	0.511928	101.678	887.819	8.73169
		3	0.3805	16.7835	103.283	0.37703	0.508916	0.540541	0.547945	2.702	0.699338	0.96	0.605547	0.631833	396.87	17.13	0.992647	23.1681	399.81	17.2569	459.81	4.17	0.967198	110.266	475.404	4.31142	399.21	9.42	0.407509	42.379	979.634	23.116	454.76	2.96	0.284133	153.635	1600.52	10.4177
		4	0.331	13.8098	117.53	0.381494	0.514106	0.659631	0.641026	1.578	0.670732	0.948276	0.653488	0.630045	405.5	15.53	0.812207	26.1108	499.257	19.1208	450.3	3.52	0.418251	127.926	1076.63	8.416	388.95	10.33	0.367546	37.6525	1058.23	28.1053	448.42	2.59	0.174472	173.135	2570.15	14.8448
		5	0.362	13.8966	86.5835	0.465217	0.638096	0.676724	0.643443	1.432	0.671815	0.920635	0.725746	0.724395	427.64	12.55	0.783758	34.0749	545.627	16.0126	455.33	4.01	0.483751	113.549	941.248	8.28939	392.18	8.71	0.453081	45.0264	865.586	19.224	461.33	1.37	0.195736	336.737	2356.89	6.99921
	Cephalotaxus fortunei	1	0.7045	1.69627	49.5263	0.405325	1.14642	0.464912	0.497653	1.248	0.61126	0.418349	0.521525	0.575305	507.66	13.03	1.20746	38.9609	420.437	10.7913	478.23	3.99	0.56814	119.857	841.747	7.02292	479.55	6.75	0.281015	71.0444	1706.49	24.0201	481.74	2.74	0.28972	175.818	1662.78	9.45742
		2	0.6125	2.02065	71.5274	0.338323	0.913022	0.447619	0.497354	1.218	0.627586	0.270833	0.475262	0.505582	489.82	12.81	0.740135	38.2373	661.798	17.3077	478.51	3.33	0.574612	143.697	832.753	5.79521	471.12	7.65	0.372439	61.5843	1264.96	20.5403	481.52	2.8	0.38932	171.971	1236.82	7.19202
		3	0.5085	1.3751	72.3737	0.356808	1.0869	0.494318	0.55414	1.54	0.43254	0.444898	0.572502	0.621533	491.75	11.91	0.674766	41.2888	728.771	17.6506	479.98	2.77	0.54537	173.278	880.099	5.07912	455.51	7.3	0.587209	62.3986	775.72	12.4317	480.73	2.1	0.183443	228.919	2620.59	11.4477
		4	0.861	2.11888	58.8576	0.352941	0.789322	0.429306	0.366228	2.632	0.425798	0.332251	0.47678	0.534722	491.54	11.66	0.700093	42.1561	702.107	16.6549	482.05	3.79	1.09296	127.19	441.051	3.46765	467.13	8.6	0.662605	54.3174	704.99	12.9791	481.03	2.63	0.424214	182.901	1133.93	6.19971
		5	0.5775	1.91372	88.5981	0.285714	0.977222	0.451902	0.495098	2.36	0.492918	0.409412	0.53719	0.570175	479.53	16.23	1.03408	29.5459	463.726	15.6951	479.78	4.09	0.740234	117.306	648.146	5.52528	467.59	7.96	0.611497	58.7425	764.665	13.0172	481.47	2.33	0.31367	206.639	1534.96	7.42818
	Cerasus schneideriana	1	0.507	28.9141	202.197	0.319911	0.195096	0.509804	0.553191	1.358	0.780269	0.874372	0.669811	0.617391	444.86	21.98	1.32139	20.2393	336.659	16.6339	461.94	5.33	1.10481	86.6679	418.118	4.82437	525.25	3.02	0.250482	173.924	2096.96	12.0568	460.24	1.13	0.176526	407.292	2607.21	6.40133
		2	0.3585	18.1772	180.867	0.391051	0.308447	0.659292	0.748744	1.172	0.696498	0.785088	0.612121	0.610272	453.69	20.54	1.19097	22.0881	380.942	17.2465	465.08	2.26	0.427767	205.788	1087.23	5.28325	530.61	3.49	0.301276	152.037	1761.21	11.5841	447.52	3.06	0.286249	146.248	1563.4	10.69
		3	0.35	16.9377	142.333	0.425	0.401472	0.612121	0.716312	3.258	0.636957	0.604124	0.618056	0.654412	475.94	14.58	1.13039	32.6433	421.039	12.8982	458.83	2.37	0.444337	193.599	1032.62	5.33379	480.85	5.12	0.476541	93.916	1009.04	10.7441	458.56	1.69	0.256121	271.337	1790.41	6.59846
		4	0.2645	14.9399	199.199	0.395778	0.379593	0.648968	0.77193	1.548	0.580645	0.517986	0.685644	0.723238	466.91	14.24	0.979167	32.7886	476.844	14.543	458.23	1.76	0.341959	260.358	1340.01	5.14681	491.34	4.63	0.435071	106.121	1129.33	10.6419	456.83	1.44	0.225462	317.243	2026.2	6.3869
		5	0.4195	16.3416	131.787	0.414023	0.361765	0.471338	0.632479	1.674	0.603376	0.627193	0.640212	0.672222	485.55	18.96	1.34884	25.6092	359.977	14.0566	459.7	6.52	1.15143	70.5061	399.243	5.66253	498.52	5.41	0.565863	92.1479	880.991	9.56062	459.13	1.71	0.300186	268.497	1529.49	5.69647
	Choerospondias axillaris	1	0.4545	20.0057	145.496	0.388418	0.302444	0.430493	0.360902	6.656	0.366817	0.334706	0.302883	0.310437	441.11	21.39	1.23716	20.6223	356.55	17.2896	449.87	4.21	0.844231	106.857	532.876	4.98679	467.4	5.63	0.777164	83.0195	601.418	7.24429	452.9	3.43	0.553711	132.041	817.936	6.19457
		2	0.3775	23.0754	167.821	0.352564	0.315694	0.44898	0.397112	4.076	0.32597	0.314879	0.313575	0.333074	428.22	22.97	1.34131	18.6426	319.256	17.1251	452.28	3.55	0.753235	127.403	600.45	4.71301	456.46	5.64	0.650899	80.9326	701.276	8.66494	450.01	3.9	0.634011	115.387	709.783	6.15131
		3	0.3335	17.165	167.463	0.382463	0.358109	0.392086	0.312321	3.616	0.357349	0.336957	0.393586	0.404192	447.51	20.16	1.07656	22.1979	415.687	18.7264	451.05	3.36	0.475645	134.241	948.292	7.0641	470.6	6.39	0.507763	73.6463	926.811	12.5846	452.26	2.01	0.252133	225.005	1793.74	7.97199
		4	0.3625	19.6234	180.032	0.377816	0.30646	0.494924	0.400411	7.354	0.499408	0.427992	0.50519	0.514085	440.71	16.01	1.0539	27.5272	418.171	15.1912	465	3.05	0.595725	152.459	780.562	5.11981	471.36	3.82	0.373953	123.393	1260.48	10.2152	454.44	2.88	0.41419	157.792	1097.18	6.95333
		5	0.3375	20.9303	129.599	0.425	0.45725	0.552632	0.410615	6.436	0.475573	0.435056	0.54023	0.573171	457.38	18.64	1.10468	24.5376	414.037	16.8736	466.66	2.68	0.34372	174.127	1357.68	7.79705	469.52	3.66	0.371698	128.284	1263.18	9.8467	457.41	2.55	0.329446	179.376	1388.42	7.74027
	Cryptomeria fortunei	1	1.1205	0.21495	52.4268	0.518987	1.70229	0.471144	0.5489	3.34	0.420101	0.305556	0.337694	0.381348	502.72	7.49	0.590868	67.1188	850.817	12.6763	482.03	1.23	0.339943	391.894	1417.97	3.61825	485.84	4.27	0.437259	113.78	1111.1	9.76539	482.38	1.02	0.168616	472.922	2860.82	6.04925
		2	1.0695	0.22273	69.6031	0.463768	1.34335	0.500879	0.618221	4.892	0.403167	0.290478	0.320095	0.33603	507.5	10.52	0.635742	48.2414	798.28	16.5476	482.6	1.08	0.325472	446.852	1482.77	3.31826	475.54	4.35	0.455756	109.32	1043.41	9.54457	481.82	1.12	0.158358	430.196	3042.6	7.07259
		3	0.8915	0.16433	82.165	0.454545	1.36519	0.497326	0.528409	3.082	0.467049	0.306391	0.365331	0.369463	500.07	11.22	0.78301	44.5695	638.651	14.3293	481.37	1.71	0.353167	281.503	1363.01	4.8419	476.57	4.78	0.536355	99.7008	888.535	8.91201	484.97	0.96	0.149813	505.177	3237.17	6.408
		4	1.0275	0.19005	76.02	0.438596	1.28024	0.52	0.593607	3.498	0.473684	0.318284	0.305556	0.27809	491.69	11.08	0.75	44.3764	655.587	14.7733	480.23	1.42	0.349904	338.19	1372.46	4.05825	490.08	5.54	0.527066	88.4621	929.827	10.511	478.2	1.29	0.208661	370.698	2291.75	6.18226
		5	1	0.2556	88.1379	0.460317	1.13459	0.596154	0.628378	2.854	0.443182	0.293233	0.316752	0.326546	487.51	7.58	0.649905	64.3153	750.125	11.6632	479.47	1.17	0.315443	409.803	1519.99	3.70907	480.81	4.11	0.565725	116.985	849.9	7.26501	484.29	1.08	0.187386	448.417	2584.45	5.76351
	Cunninghamia lanceolata	1	0.398	1.04642	60.1391	0.483333	2.08896	0.445848	0.495984	11.858	0.491836	0.226269	0.282027	0.282567	451.88	7.05	0.684551	64.0965	660.111	10.2987	482.16	1.16	0.181227	415.655	2660.53	6.40082	489.34	2.58	0.363894	189.667	1344.73	7.08997	482.2	1.47	0.192771	328.027	2501.41	7.62563
		2	0.5615	1.35448	54.6161	0.478764	1.63042	0.426829	0.454545	16.874	0.583845	0.161879	0.405797	0.314607	485.5	5.75	0.534451	84.4348	908.409	10.7587	486.61	1.43	0.193756	340.287	2511.46	7.38043	490.88	3.36	0.321363	146.095	1527.49	10.4555	475.57	1.77	0.187919	268.684	2530.71	9.41893
		3	0.681	0.6669	54.6639	0.458647	1.34314	0.39726	0.432836	5.556	0.431499	0.17116	0.306838	0.318182	461.33	7.29	0.613615	63.2826	751.824	11.8804	484.41	1.55	0.245393	312.523	1974.02	6.3164	479.06	3.6	0.445363	133.072	1075.66	8.0833	482.1	0.88	0.113462	547.841	4249.02	7.75593
		4	0.6515	1.3332	57.4655	0.469636	1.33551	0.438389	0.468354	6.682	0.516937	0.209677	0.378467	0.355828	487.47	6.75	0.601878	72.2178	809.915	11.2149	481.88	1.17	0.196835	411.863	2448.14	5.94407	494.24	3.19	0.339114	154.934	1457.45	9.40687	481.32	1.01	0.121068	476.554	3975.63	8.34244
		5	0.4635	1.42466	71.9525	0.4125	1.49925	0.471888	0.519912	6.856	0.445596	0.193694	0.352459	0.366738	449.35	8.23	0.658716	54.599	682.161	12.494	485.22	1.37	0.17412	354.175	2786.7	7.86814	492.19	4.54	0.407191	108.412	1208.74	11.1495	490.55	1.43	0.127875	343.042	3836.17	11.1828
	Cyclobalanopsis glauca	1	0.5205	28.9517	75.0043	0.552613	0.512299	0.597468	0.686047	3.592	0.657307	0.711326	0.682759	0.753425	455.59	12.8	0.665354	35.593	684.733	19.2379	460.14	5.57	0.391345	82.6104	1175.79	14.233	457.79	5.01	0.264535	91.3752	1730.55	18.9389	456.8	2.82	0.195906	161.986	2331.73	14.3946
		2	0.5105	29.1366	80.4878	0.535899	0.486748	0.55443	0.625714	9.978	0.673608	0.751486	0.662942	0.770563	452.1	14.32	0.728045	31.5712	620.978	19.6691	461.71	6.24	0.537893	73.992	858.368	11.6008	457.25	4.94	0.269565	92.5607	1696.25	18.3258	459.83	2.25	0.152087	204.369	3023.46	14.7941
		3	0.589	25.3525	68.5201	0.567485	0.49556	0.577617	0.680851	9.53	0.647759	0.714036	0.577515	0.663946	460.2	13.86	0.708683	33.2035	649.373	19.5574	464.08	5.44	0.446064	85.3088	1040.39	12.1956	460.87	4.66	0.295993	98.8991	1557.03	15.7436	458.26	2.59	0.183865	176.934	2492.37	14.0864
		4	0.4365	30.9096	73.6821	0.550886	0.621847	0.582133	0.687075	2.572	0.623264	0.656307	0.668954	0.717571	458.08	11.86	0.683865	38.6239	669.84	17.3426	462.22	4.36	0.373737	106.014	1236.75	11.6659	442.7	4.92	0.296188	89.9797	1494.66	16.6111	459.02	2.11	0.13371	217.545	3432.95	15.7804
		5	0.4255	26.5622	87.2323	0.528187	0.538831	0.562929	0.643979	2.1	0.575	0.646067	0.577548	0.666099	439.4	13.23	0.815815	33.2124	538.603	16.2169	457.89	5.04	0.620241	90.8512	738.245	8.12587	453.12	5.3	0.399038	85.4943	1135.53	13.2819	459.62	2.89	0.306142	159.038	1501.33	9.44006
	Cyclobalanopsis sessilifolia	1	0.5255	15.173	78.821	0.499351	0.482853	0.574074	0.704545	3.786	0.649374	0.726	0.586507	0.718667	480.82	15.54	0.620656	30.9408	774.696	25.038	462	5.93	0.746017	77.9089	619.289	7.94888	461.86	5.23	0.211466	88.3098	2184.08	24.7321	461.02	3.12	0.326046	147.763	1413.97	9.56921
		2	0.4155	30.3962	179.859	0.51446	0.267625	0.59292	0.705263	1.74	0.624454	0.657471	0.637255	0.752066	479.31	15.4	0.718935	31.124	666.695	21.4206	461.7	3.73	0.590866	123.78	781.396	6.31277	467.54	5.02	0.24581	93.1355	1902.04	20.4223	459.09	2.37	0.296786	193.709	1546.87	7.98554
		3	0.4425	14.9477	100.658	0.497487	0.449023	0.624138	0.718254	1.098	0.631944	0.572327	0.663462	0.775281	477.31	15.92	0.636194	29.9818	750.259	25.0238	465.71	3.26	0.550096	142.856	846.597	5.92623	503.8	7.25	0.283019	69.4897	1780.09	25.6167	462.42	2.23	0.234463	207.363	1972.25	9.51108
		4	0.443	18.5065	97.9177	0.510811	0.461068	0.619195	0.729927	1.826	0.601036	0.563107	0.620042	0.736973	473.71	15.2	0.511029	31.1651	926.972	29.7439	464.03	2.69	0.460271	172.502	1008.17	5.84438	466.48	5.98	0.265173	78.0067	1759.16	22.5513	459.12	2.47	0.221574	185.879	2072.08	11.1475
		5	0.4065	17.1393	104.827	0.487332	0.469348	0.603352	0.724832	1.402	0.601124	0.569149	0.661728	0.75493	477.36	15.9	0.513744	30.0226	929.179	30.9493	464.35	3.17	0.477162	146.483	973.149	6.64344	465.99	6.29	0.269122	74.0843	1731.52	23.3723	456.4	2.43	0.20806	187.819	2193.6	11.6793
	Cyclobalanopsis stewardiana	1	0.2355	16.9069	98.011	0.489362	0.866491	0.587658	0.650621	6.526	0.61288	0.662586	0.545106	0.605544	484.69	16.13	0.721088	30.049	672.164	22.369	467.49	4.26	0.502783	109.739	929.805	8.47284	465.17	5.28	0.446583	88.1004	1041.62	11.8231	463.84	3.25	0.431797	142.72	1074.21	7.52669
		2	0.249	12.4376	94.2246	0.466431	0.852445	0.550225	0.591935	2.686	0.534722	0.572491	0.616	0.673224	489.66	15.53	0.962085	31.5299	508.957	16.142	472.56	2.93	0.60322	161.283	783.396	4.85727	485.05	7.46	0.532119	65.0201	911.544	14.0194	468.68	2.36	0.311284	198.593	1505.63	7.5815
		3	0.226	13.0962	119.056	0.448065	0.743308	0.557845	0.579901	2.754	0.592705	0.552408	0.588235	0.61674	482.69	17.75	1.03172	27.1938	467.851	17.2043	467.36	4.34	0.755913	107.687	618.272	5.7414	483.3	5.7	0.462037	84.7895	1046.02	12.3367	462.28	3.27	0.492322	141.37	938.978	6.64199
		4	0.2265	12.0852	108.387	0.453252	0.814672	0.505376	0.532578	1.612	0.575163	0.628571	0.582716	0.602041	483.3	15.82	0.971612	30.5499	497.421	16.2822	469.2	3.87	0.797732	121.24	588.168	4.85126	472.99	5.99	0.469388	78.9633	1007.67	12.7613	462.42	2.2	0.424125	210.191	1090.29	5.18716
		5	0.2095	11.7143	98.0276	0.515086	0.973862	0.542759	0.595	1.672	0.6	0.546875	0.571726	0.578947	490.23	16.88	0.706274	29.0421	694.108	23.9001	473.61	5.14	0.44879	92.142	1055.31	11.453	487.66	6.15	0.425669	79.2943	1145.63	14.4478	461.89	3.24	0.236176	142.559	1955.7	13.7186
	Daphniphyllum oldhamii	1	0.424	25.2705	156.96	0.280244	0.300522	0.444444	0.382253	1.36	0.415282	0.434028	0.39984	0.438489	443.65	14.42	0.93412	30.7663	474.939	15.437	468.44	2.59	0.388368	180.865	1206.18	6.66894	447.15	5.78	0.431976	77.3616	1035.13	13.3804	461.16	1.27	0.136585	363.118	3376.35	9.29821
		2	0.361	16.479	154.009	0.293151	0.35973	0.462121	0.394822	1.828	0.419162	0.409357	0.437778	0.46028	449.68	15.43	0.926527	29.1432	485.339	16.6536	463.42	2.48	0.36302	186.863	1276.57	6.83157	432.55	5.46	0.412684	79.2216	1048.14	13.2305	458.58	1.32	0.201155	347.409	2279.74	6.56211
		3	0.478	19.7628	116.594	0.290488	0.358859	0.444828	0.389728	1.598	0.383178	0.377011	0.403599	0.440393	452.48	15.19	0.972522	29.788	465.265	15.6192	463.95	2.75	0.459662	168.709	1009.33	5.98265	438.06	5.28	0.408063	82.9659	1073.51	12.9392	460.64	1.27	0.168868	362.709	2727.81	7.52067
		4	0.5625	34.7282	136.725	0.294664	0.260051	0.412281	0.386831	2.042	0.424051	0.41358	0.414779	0.431227	446.87	14.75	0.951852	30.2963	469.474	15.4961	461.53	3.19	0.688805	144.68	670.045	4.63121	443.1	4.79	0.384977	92.5052	1150.98	12.4423	463.94	1.03	0.170709	450.427	2717.73	6.03366
		5	0.538	21.4058	111.779	0.339539	0.332572	0.439535	0.397059	2.294	0.497778	0.488017	0.487725	0.50084	456.95	15.45	0.95539	29.5761	478.286	16.1714	466.35	4.24	0.701705	109.988	664.596	6.04243	440.44	5.21	0.382002	84.5374	1152.98	13.6387	463.18	1.48	0.161626	312.959	2865.76	9.15696
	Dendrobenthamia elegans	1	0.3635	22.932	88.0307	0.396198	0.625016	0.5	0.567944	1.818	0.649194	0.777778	0.585132	0.638743	431.43	10.56	0.866469	40.8551	497.918	12.1874	464.35	3.07	0.680479	151.254	682.387	4.51153	432.89	4.65	0.40927	93.0946	1057.71	11.3617	465.59	1.43	0.343269	325.587	1356.34	4.16583
		2	0.452	17.4773	106.245	0.377294	0.416469	0.566787	0.599237	3.258	0.707904	0.803119	0.664441	0.683849	421.46	11.84	0.843661	35.5963	499.561	14.0341	461.06	3.16	0.474323	145.905	972.038	6.66213	456.73	3.69	0.315157	123.775	1449.21	11.7084	467.16	1.36	0.228104	343.5	2048.01	5.96219
		3	0.4875	13.7641	97.2728	0.363286	0.421759	0.492013	0.564103	1.202	0.497738	0.547264	0.584145	0.716724	424.97	10.45	0.847806	40.667	501.259	12.3259	459.75	2.36	0.515829	194.809	891.284	4.57516	435.26	5.55	0.489777	78.4252	888.69	11.3317	455.28	1.27	0.242718	358.488	1875.75	5.2324
		4	0.423	21.577	99.4332	0.374461	0.475509	0.516049	0.592068	1.078	0.490385	0.517766	0.553571	0.640275	419.57	10.44	0.894535	40.1887	469.037	11.6709	458.17	2.13	1.04832	215.103	437.05	2.03182	434.8	6.25	0.665743	69.568	653.105	9.388	456.41	1.39	0.487131	328.353	936.936	2.85344
		5	0.4425	16.582	107.675	0.367104	0.419759	0.510324	0.584459	1.842	0.631387	0.733051	0.513113	1.28205	410.74	9.67	0.878993	42.4757	467.285	11.0012	459.47	2.8	0.987317	164.096	465.372	2.83597	449.49	4.44	0.490786	101.236	915.858	9.04672	458.32	2.42	0.601687	189.388	761.725	4.02202
	Dendrobenthamia hongkongensis	1	0.3775	21.9826	116.929	0.338434	0.453098	0.585859	0.633385	1.27	0.588745	0.578723	0.595789	0.609914	422.36	11.55	0.900763	36.568	468.891	12.8225	466.83	1.65	0.479065	282.927	974.46	3.44421	465.32	5.26	0.452093	88.4639	1029.26	11.6348	465.78	1.81	0.368023	257.337	1265.63	4.91817
		2	0.345	15.2919	105.826	0.374352	0.547794	0.558511	0.609579	1.922	0.587444	0.557447	0.615663	0.647245	432.97	11.73	0.893576	36.9113	484.536	13.127	466.67	2.85	0.462874	163.744	1008.2	6.15719	466.05	4.69	0.403918	99.371	1153.82	11.6113	469.29	1.67	0.252964	281.012	1855.16	6.60172
		3	0.2815	11.807	113.528	0.393939	0.625817	0.55283	0.639738	1.08	0.599099	0.618605	0.599349	0.715026	417.81	9.92	0.653042	42.1179	639.791	15.1905	465.16	1.67	0.355276	278.539	1309.29	4.70057	421.73	4.73	0.431391	89.1607	977.605	10.9645	463.46	1.28	0.210276	362.078	2204.06	6.08724
		4	0.247	13.3799	142.339	0.367906	0.568863	0.560606	0.647376	1.926	0.576923	0.584416	0.624434	0.614699	419.38	10.96	0.776163	38.2646	540.325	14.1207	465.74	1.45	0.620755	321.2	750.28	2.33587	459.6	4.67	0.433526	98.4154	1060.14	10.7721	465.51	1.17	0.519364	397.872	896.307	2.25275
		5	0.3135	17.3154	101.856	0.37694	0.626336	0.567179	0.636853	3.454	0.676674	0.704327	0.636364	0.637931	422.83	11.85	0.736533	35.6819	574.082	16.0889	465.62	2.62	0.424926	177.718	1095.77	6.16577	433.31	3.86	0.333648	112.256	1298.7	11.5691	469.28	1.66	0.304054	282.699	1543.41	5.45956
	Dendropanax dentiger	1	0.585	25.6624	88.7972	0.321647	0.385012	0.501818	0.487633	7.372	0.622103	0.572135	0.461433	0.450572	459.15	15.88	1.15984	28.9137	395.872	13.6915	467.27	3.22	0.549296	145.115	850.671	5.86205	465.79	3.82	0.393227	121.935	1184.53	9.7145	465.71	1.32	0.204762	352.811	2274.4	6.44651
		2	0.559	35.2275	140.07	0.257157	0.255431	0.527721	0.443869	4.016	0.489577	0.443618	0.384	0.395062	442.73	14.71	1.14313	30.0972	387.297	12.8682	472.17	2.9	0.579683	162.817	814.531	5.00273	409.64	4.2	0.549618	97.5333	745.317	7.64167	458.41	2.28	0.43184	201.057	1061.53	5.27974
		3	0.516	31.0465	113.102	0.277693	0.342697	0.5363	0.542654	3.026	0.498208	0.502894	0.410345	0.442791	440.4	12.13	0.872913	36.3067	504.518	13.896	468.43	2.05	0.440385	228.502	1063.68	4.65502	419.47	3.54	0.488212	118.494	859.196	7.25095	459.45	1.79	0.319458	256.676	1438.22	5.60324
		4	0.4615	22.2704	111.074	0.3006	0.390162	0.562278	0.524917	1.996	0.513929	0.493542	0.456338	0.432	456.22	12.08	0.897127	37.7666	508.534	13.4652	464.52	2.12	0.492768	219.113	942.676	4.30223	447.33	3.36	0.447907	133.134	998.713	7.50157	462.12	1.44	0.263109	320.917	1756.38	5.47302
		5	0.725	36.6347	77.37	0.345368	0.356549	0.479665	0.483715	1.512	0.414462	0.377207	0.44124	0.483412	489.35	14.83	0.944601	32.9973	518.049	15.6998	470.46	2.92	0.444757	161.116	1057.79	6.56539	448.29	5.12	0.486486	87.5566	921.485	10.5244	460.11	1.27	0.200733	362.291	2292.15	6.3268
	Diospyros montana	1	0.375	30.7092	149.074	0.360455	0.357765	0.509009	0.476793	1.36	0.465217	0.422925	0.610778	0.570896	470.26	18.87	1.08769	24.921	432.349	17.3487	462.93	3.05	0.48538	151.78	953.747	6.28373	452.24	6.2	0.499058	72.9419	906.187	12.4234	455.32	1.76	0.238559	258.705	1908.63	7.37763
		2	0.6475	43.9335	129.597	0.385666	0.238339	0.493392	0.509091	1.238	0.487179	0.466667	0.664122	0.610526	485.12	15.28	1.04995	31.7487	462.04	14.553	471.27	3.52	0.562622	133.884	837.631	6.25642	426.89	5	0.432063	85.378	988.028	11.5724	460.98	1.41	0.212181	326.936	2172.58	6.64528
		3	0.3355	44.2719	156.715	0.373925	0.380389	0.608696	0.591549	1.524	0.484513	0.479212	0.672552	0.667197	475.45	17.21	1.06385	27.6264	446.915	16.1771	462.61	2.12	0.437439	218.212	1057.54	4.84639	427.51	5.21	0.446226	82.0557	958.056	11.6757	459.61	1.3	0.176142	353.546	2609.32	7.38042
		4	0.3435	43.5025	167.64	0.339438	0.347317	0.530159	0.479885	2.368	0.450893	0.381132	0.493608	0.472124	463.75	22.14	1.0898	20.9463	425.535	20.3156	462.56	5.81	0.561468	79.6145	823.841	10.3479	447.47	7.32	0.637965	61.1298	701.402	11.474	462.04	3.12	0.315324	148.09	1465.29	9.89458
		5	0.484	35.3314	154.623	0.354264	0.267245	0.550532	0.467269	3.73	0.512238	0.441265	0.627986	0.580442	464.66	19.31	1.0265	24.0632	452.666	18.8116	465.72	3.83	0.450195	121.598	1034.48	8.50742	448.09	5.07	0.412574	88.3807	1086.08	12.2887	465.73	2.33	0.187984	199.884	2477.49	12.3946
	Distylium myricoides	1	0.6545	16.2479	66.4536	0.492447	0.459835	0.564403	0.640957	1.222	0.633136	0.594444	0.686198	0.80458	440.14	8.89	0.670862	49.5096	656.082	13.2516	458.44	3	0.706166	152.813	649.196	4.24829	388.82	5.61	0.409709	69.3084	949.016	13.6927	460.3	1.27	0.211406	362.441	2177.33	6.0074
		2	0.9015	13.6863	53.2543	0.483083	0.416591	0.544228	0.632404	0.754	0.487864	0.412731	0.566272	0.68553	432.01	9.7	0.704062	44.5371	613.597	13.7772	460.01	5.23	0.672053	87.956	684.484	7.78212	429.01	6.69	0.567568	64.1271	755.875	11.7871	462.55	2.48	0.278673	186.512	1659.83	8.89932
		3	0.693	8.10815	56.8993	0.467213	0.507212	0.507109	0.569149	1.016	0.54416	0.385081	0.620051	0.730884	447.42	10.35	0.689879	43.229	648.548	15.0026	462	5.5	0.792972	84	582.618	6.93593	422.24	6.04	0.478846	69.9073	881.786	12.6137	462.26	2.1	0.249511	220.124	1852.67	8.41647
		4	0.5415	11.2012	66.0838	0.502967	0.558903	0.61413	0.693252	1.926	0.591549	0.639594	0.662551	0.74537	421.29	10.31	0.609434	40.8623	691.281	16.9173	460.06	4.72	0.616201	97.4703	746.608	7.65984	413.06	6.31	0.51845	65.4612	796.721	12.1709	460.53	2.23	0.228517	206.516	2015.29	9.75855
		5	0.676	13.7044	67.8436	0.455468	0.436089	0.696262	0.627368	1.51	0.650794	0.663968	0.69403	0.719072	447.98	10.67	0.689459	41.985	649.756	15.4759	462.32	2.16	0.4	214.037	1155.8	5.4	407.24	5.54	0.453953	73.509	897.096	12.2039	460.63	1.72	0.25409	267.808	1812.86	6.76924
	Elaeocarpus japonicus	1	0.307	19.8368	148.036	0.36612	0.440073	0.482719	0.440589	1.244	0.475728	0.510417	0.510799	0.435143	462.71	16.04	1.00945	28.8473	458.378	15.8898	464.92	2.91	0.675551	159.766	688.208	4.30759	453.63	5.34	0.517007	84.9494	877.416	10.3287	468.45	2.02	0.27634	231.906	1695.19	7.30983
		2	0.338	24.8657	123.71	0.36612	0.478308	0.460411	0.458394	1.418	0.466667	0.388889	0.532796	0.483804	460.11	17.21	1.00892	26.735	456.042	17.0578	464.08	3.26	0.666667	142.356	696.12	4.89	440.65	6.86	0.541048	64.2347	814.437	12.6791	470	1.75	0.226345	268.571	2076.48	7.73156
		3	0.2625	14.8171	66.2955	0.37034	1.14926	0.492408	0.469008	1.798	0.448276	0.50838	0.466887	0.397183	468.29	16.57	0.911793	28.2613	513.593	18.173	462.09	2.78	0.495229	166.219	933.083	5.61356	458.98	6.97	0.564841	65.8508	812.582	12.3397	464.17	2.42	0.273694	191.806	1695.94	8.84198
		4	0.2455	21.0468	136.225	0.35274	0.598027	0.494929	0.512605	1.306	0.430233	0.45679	0.356608	0.362025	459.43	17.37	1.01465	26.4496	452.797	17.1192	462.58	2.44	0.591171	189.582	782.481	4.1274	430.44	5.71	0.614504	75.3835	700.468	9.29205	458.31	2.59	0.616334	176.954	743.606	4.20227
		5	0.202	20.0461	98.265	0.350817	1.00758	0.499022	0.52795	1.066	0.441026	0.421569	0.530184	0.547425	464.66	16.71	0.969668	27.8073	479.195	17.2327	464.38	2.48	0.522073	187.25	889.493	4.75029	439.81	8.57	0.593204	51.3197	741.415	14.447	463.34	1.79	0.253704	258.849	1826.3	7.05547
	Eurya loquaiana	1	0.323	7.73055	144.496	0.360269	0.42852	0.572115	0.613402	2.006	0.633621	0.717073	0.587413	0.591549	440.95	11.95	0.830171	36.8996	531.156	14.3946	473.38	2.7	0.468692	175.326	1010	5.76071	477.81	5.51	0.363551	86.7169	1314.28	15.156	474.25	1.68	0.13242	282.292	3581.41	12.6869
		2	0.2605	9.7971	153.08	0.396285	0.501539	0.57377	0.655431	0.828	0.571429	0.584615	0.585608	0.652835	433.57	11.99	0.782524	36.161	554.066	15.3222	472.8	2.05	0.442216	230.634	1069.16	4.63575	482.25	6.78	0.445535	71.1283	1082.41	15.2177	472.01	1.35	0.124415	349.637	3793.82	10.8508
		3	0.2625	7.49485	138.794	0.406015	0.548948	0.589474	0.643678	0.966	0.594427	0.542373	0.546185	0.609865	423	11.76	0.828935	35.9694	510.294	14.1869	472.53	2.82	0.473425	167.564	998.109	5.95659	472.84	5.88	0.418819	80.415	1128.98	14.0395	473.01	1.37	0.169054	345.263	2797.97	8.1039
		4	0.3505	6.9965	116.608	0.397351	0.489342	0.597523	0.665517	1.664	0.609375	0.527027	0.589706	0.65416	451.82	12.32	0.869694	36.6737	519.516	14.1659	473.07	3.79	0.509039	124.821	929.339	7.4454	483.51	7.28	0.418627	66.4162	1154.99	17.3902	471.69	1.91	0.158149	246.958	2982.58	12.0773
		5	0.1925	6.0208	129.48	0.400862	0.802413	0.604567	0.695712	1.162	0.663265	0.619048	0.647059	0.715976	451.02	11.13	0.754221	40.5229	597.994	14.7569	476.57	2.31	0.412639	206.307	1154.93	5.59811	501.71	6.34	0.410256	79.1341	1222.92	15.4537	473.64	1.27	0.117248	372.945	4039.64	10.8317
	Eurya muricata	1	0.55	14.2514	66.7511	0.431313	0.544765	0.550515	0.517442	1.606	0.616352	0.632258	0.67552	0.77381	458.48	10.51	0.704225	43.6232	651.042	14.9242	471.63	3.3	0.548815	142.918	859.36	6.01295	494.11	7.8	0.444954	63.3474	1110.47	17.5299	482.4	1.4	0.186047	344.571	2592.9	7.525
		2	0.6495	12.8735	64.8539	0.417895	0.474804	0.545455	0.619835	1.048	0.610294	0.614815	0.666667	0.741697	445.85	10.06	0.608614	44.3191	732.566	16.5294	473.48	3.44	0.446125	137.64	1061.32	7.71085	474.86	5.61	0.429254	84.6453	1106.24	13.0692	473.57	1.13	0.174515	419.088	2713.63	6.47508
		3	0.579	13.3993	68.891	0.406904	0.501405	0.560311	0.654545	0.95	0.585938	0.572519	0.585653	0.689786	443.57	9.61	0.582868	46.1571	761.013	16.4874	471.52	3.68	0.467401	128.13	1008.81	7.87332	491.07	5.36	0.43021	91.6175	1141.46	12.459	473.48	1.31	0.1809	361.435	2617.36	7.24157
		4	0.5385	11.1667	71.5811	0.399488	0.518855	0.578571	0.663934	1.844	0.654545	0.742268	0.649573	0.703704	454.94	10.42	0.69723	43.6603	652.496	14.9448	481.18	4.15	0.539883	115.947	891.267	7.68685	487.12	5.9	0.411937	82.5627	1182.51	14.3226	471.66	1.85	0.187672	254.951	2513.21	9.8576
		5	0.4945	15.3031	76.7073	0.407143	0.527263	0.574124	0.667712	1.258	0.585366	0.606061	0.611714	0.697157	457.11	10.24	0.604915	44.6396	755.66	16.928	474	2.68	0.438017	176.866	1082.15	6.11849	489.61	5.68	0.439962	86.1989	1112.85	12.9102	474.61	1.39	0.176037	341.446	2696.08	7.89607
	Ilex wilsonii	1	0.4735	5.6411	67.9651	0.426735	0.621476	0.547718	0.683938	1.394	0.639098	0.643939	0.639908	0.577042	514.04	10.71	0.684466	47.9963	751.009	15.6472	467.88	3.1	0.710914	150.929	658.138	4.36058	519.43	5	0.411423	103.886	1262.52	12.1529	467.49	1.55	0.198347	301.606	2356.93	7.81458
		2	0.5075	4.62705	61.694	0.406504	0.63878	0.562628	0.647754	1.36	0.55814	0.615385	0.573876	0.650485	511.25	9.4	0.69358	54.3883	737.118	13.5529	471.35	3.11	0.67757	151.559	695.648	4.58993	508.34	6.04	0.462037	84.1623	1100.21	13.0725	463.25	1.71	0.281757	270.906	1644.14	6.06905
		3	0.424	5.20305	76.5154	0.4	0.616474	0.559486	0.591837	0.89	0.640625	0.630769	0.594433	0.607724	509.82	9.34	0.636194	54.5846	801.359	14.6811	471.81	2.03	0.370906	232.419	1272.05	5.47309	525.19	5.17	0.344795	101.584	1523.2	14.9944	469.51	1.37	0.149954	342.708	3131.03	9.13613
		4	0.4835	4.8724	68.1455	0.455414	0.607011	0.5	0.625	0.706	0.489865	0.535055	0.58474	0.636921	505.65	10.46	0.617342	48.3413	819.076	16.9436	469.1	4.54	0.61718	103.326	760.07	7.35604	504.95	6.74	0.467433	74.9184	1080.26	14.4192	470.25	1.35	0.169492	348.333	2774.47	7.965
		5	0.3795	4.39705	97.7122	0.382979	0.539348	0.551402	0.58804	1.208	0.649573	0.546763	0.641129	0.5878	495.55	7.82	0.764818	63.3696	647.932	10.2247	471.55	2.89	0.587728	163.166	802.327	4.91724	497.48	5.83	0.397959	85.331	1250.08	14.6497	468.64	1.27	0.215166	369.008	2178.04	5.90242
	Illicium lanceolatum	1	0.611	24.8483	77.8944	0.353267	0.420226	0.543062	0.657971	3.65	0.53074	0.516484	0.518987	0.52468	501.38	12.68	0.797183	39.541	628.94	15.906	478.46	2.77	0.458743	172.729	1042.98	6.03824	485.91	5.39	0.4631	90.1503	1049.26	11.639	477.91	2.24	0.260261	213.353	1836.27	8.60674
		2	0.461	26.2313	104.925	0.361533	0.413475	0.550388	0.672986	3.052	0.509028	0.491694	0.527311	0.540948	501.01	14.96	1.00275	33.49	499.637	14.919	472.46	3.68	0.553052	128.386	854.278	6.65399	479.15	6.45	0.530819	74.2868	902.662	12.151	478.29	2.59	0.359404	184.668	1330.79	7.20637
		3	0.528	23.0509	96.8525	0.336872	0.391098	0.583012	0.722488	1.278	0.504717	0.529703	0.627103	0.748884	490.33	12.33	0.702703	39.7672	697.777	17.5465	476.9	2.33	0.39684	204.678	1201.74	5.87138	475.08	5.95	0.483654	79.8454	982.273	12.3022	474.18	1.45	0.170273	327.021	2784.83	8.51575
		4	0.5275	23.9705	84.4032	0.358586	0.449209	0.579268	0.608974	2.424	0.482105	0.454365	0.613445	0.568093	496.2	12.16	0.733395	40.8059	676.58	16.5804	476.37	2.86	0.414566	166.563	1149.08	6.89878	466.52	6.45	0.434286	72.3287	1074.22	14.852	479.29	1.97	0.207442	243.294	2310.48	9.49664
		5	0.5135	23.8874	97.301	0.315756	0.400288	0.5625	0.661224	1.788	0.512465	0.528571	0.604588	0.632768	504.46	12.76	0.907856	39.5345	555.661	14.0551	479.19	2.46	0.385052	194.793	1244.48	6.38875	478.75	5.89	0.456754	81.2818	1048.16	12.8953	480.68	1.71	0.182413	281.099	2635.11	9.37431
	Itea omeiensis	1	0.506	22.3715	90.2079	0.381832	0.438162	0.530387	0.438356	2.042	0.518644	0.506623	0.65625	0.725702	489.97	13.35	0.707249	36.7019	692.783	18.876	464.12	4.1	0.528571	113.2	878.065	7.75676	468	5.15	0.403902	90.8738	1158.7	12.7506	464.77	1.73	0.173953	268.653	2671.81	9.94519
		2	0.5135	19.6595	91.6527	0.359296	0.424956	0.514735	0.464539	2.174	0.624535	0.646154	0.623913	0.539474	486.7	14.9	0.857143	32.6644	567.817	17.3833	462.85	4.5	0.609057	102.856	759.945	7.38847	480.01	4.41	0.361722	108.846	1327.01	12.1917	465.57	2.51	0.326852	185.486	1424.41	7.67932
		3	0.497	29.3769	99.9213	0.337156	0.402732	0.419244	0.382445	3.53	0.561151	0.534247	0.621387	0.641791	484.44	13.88	0.937037	34.902	516.991	14.8126	457.21	4.61	0.963066	99.1779	474.744	4.7868	471.37	5.22	0.380999	90.3008	1237.19	13.7008	464.06	1.77	0.258438	262.181	1795.64	6.84884
		4	0.445	26.7665	129.935	0.314024	0.345895	0.530275	0.507909	1.94	0.566434	0.606742	0.664604	0.72372	488.5	17.01	1.05643	28.7184	462.407	16.1014	468.99	3.18	0.596357	147.481	786.425	5.33238	483.16	5.4	0.537615	89.4741	898.711	10.0444	467.62	1.66	0.226606	281.699	2063.59	7.32551
		5	0.457	15.8908	115.991	0.314943	0.377302	0.528926	0.528926	1.368	0.388889	0.307317	0.610294	0.692821	485.53	16.77	1.20686	28.9523	402.307	13.8955	465.94	4.49	0.752153	103.773	619.475	5.96953	473.14	9.35	0.6862	50.6032	689.507	13.6258	466.69	1.56	0.209189	299.16	2230.95	7.45738
	Lindera erythrocarpa	1	0.339	14.9061	118.302	0.439791	0.498699	0.569579	0.44898	4.132	0.481818	0.455774	0.591876	0.568773	510.22	17.28	1.22222	29.5266	417.453	14.1382	467.91	2.43	0.592989	192.556	789.07	4.09788	519.73	6.71	0.582609	77.456	892.074	11.5172	471.9	2.06	0.285714	229.078	1651.65	7.21
		2	0.3105	19.2816	156.761	0.384977	0.410894	0.628151	0.476115	2.538	0.491484	0.446903	0.584481	0.617725	501.23	19.2	1.55398	26.1057	322.547	12.3554	467.89	1.78	0.416342	262.86	1123.81	4.27533	506.23	6.7	0.570482	75.5567	887.372	11.7444	481.42	2.67	0.287054	180.307	1677.1	9.30137
		3	0.3135	27.6049	175.827	0.336549	0.362832	0.577528	0.489524	2.832	0.459067	0.482571	0.579887	0.615155	497.43	19.85	1.67926	25.0594	296.219	11.8207	468.63	2.51	0.800388	186.705	585.504	3.13598	504.59	6.39	0.563707	78.9656	895.129	11.3357	466.79	1.35	0.27676	345.77	1686.62	4.87787
		4	0.3575	32.8468	217.528	0.349942	0.25718	0.570588	0.455399	1.66	0.453237	0.550218	0.573748	0.537389	500.86	25.11	1.51103	19.9466	331.47	16.6178	466.41	3.25	0.608863	143.511	766.034	5.33782	491.85	7.89	0.743389	62.3384	661.632	10.6136	469.65	3.56	0.348442	131.924	1347.86	10.2169
		5	0.3785	18.3623	133.061	0.389281	0.397114	0.531088	0.493976	2.19	0.462963	0.439297	0.539823	0.554545	508.31	22.29	1.31745	22.8044	385.83	16.9191	469.54	2.9	0.485323	161.91	967.48	5.9754	498.17	6.26	0.561437	79.5799	887.313	11.15	468.33	2.59	0.258937	180.822	1808.66	10.0024
	Lindera glauca	1	0.2565	14.643	165.457	0.467018	0.471256	0.577778	0.53719	1.144	0.484848	0.536913	0.583991	0.604434	490.76	17.35	0.789767	28.2859	621.398	21.9685	464.82	3.03	0.496212	153.406	936.736	6.10626	477.07	8.79	0.415279	54.2742	1148.79	21.1665	464.76	2.25	0.219065	206.56	2121.56	10.2709
		2	0.2715	14.52	144.478	0.487864	0.50987	0.516729	0.487719	1.316	0.457944	0.620253	0.555113	0.551451	497.43	17.95	0.713748	27.712	696.927	25.1489	463.97	2.91	0.502841	159.44	922.697	5.78712	484.57	9.85	0.484259	49.1949	1000.64	20.3403	463.17	2.11	0.249509	219.512	1856.33	8.45661
		3	0.232	16.7877	190.77	0.432432	0.451889	0.599156	0.44375	1.268	0.509494	0.621622	0.60989	0.614958	480.1	24.44	1.27449	19.644	376.699	19.1763	464.4	2.17	0.496625	214.009	935.112	4.3695	472.74	8.54	0.509786	55.356	927.331	16.7521	463.49	2.09	0.2846	221.766	1628.56	7.34363
		4	0.2655	17.1424	194.8	0.344423	0.386702	0.599214	0.509182	1.846	0.414414	0.408889	0.642412	0.550802	505.33	23.03	0.977778	21.9422	516.815	23.5534	473.38	1.99	0.424128	237.879	1116.12	4.69198	502.23	6.57	0.417315	76.4429	1203.48	15.7435	476.14	1.72	0.209056	276.826	2277.57	8.22747
		5	0.3085	16.0669	224.713	0.29668	0.288501	0.598608	0.43	1.68	0.406557	0.410596	0.578447	0.533626	487.89	22.85	1.21305	21.3519	402.2	18.8368	471.5	2.08	0.453096	226.683	1040.62	4.59064	498.91	8.3	0.631478	60.1096	790.067	13.1438	469.18	1.9	0.269266	246.937	1742.44	7.05621
	Liquidambar formosana	1	0.4085	39.2616	226.946	0.339216	0.215733	0.502976	0.563333	1.514	0.429429	0.423704	0.442177	0.456369	434.16	18.63	1.38416	23.3043	313.662	13.4594	461.08	1.52	0.610856	303.342	754.81	2.48831	389.07	4.53	0.555762	85.8874	700.066	8.15097	460.23	1.88	0.275335	244.803	1671.53	6.82806
		2	0.368	32.2317	172.824	0.383745	0.314468	0.468041	0.586563	1.112	0.451697	0.495702	0.480938	0.510109	455.05	13.05	1.06121	34.8697	428.805	12.2973	463.62	1.2	0.482558	386.35	960.755	2.48675	420.71	3.97	0.506366	105.972	830.841	7.84017	454.05	1.52	0.189723	298.717	2393.22	8.01167
		3	0.526	27.1568	118.33	0.422263	0.321328	0.479167	0.527869	2.356	0.462247	0.460973	0.40192	0.420373	453.15	12.74	1.04986	35.5691	431.628	12.1349	463.39	2.14	0.464353	216.537	997.927	4.60857	434.87	3.38	0.457979	128.66	949.541	7.38025	448.18	2.58	0.330241	173.713	1357.13	7.81247
		4	0.4005	32.2559	253.983	0.317897	0.196617	0.470588	0.533333	1.108	0.476	0.528889	0.481182	0.541555	440.37	14.66	1.2478	30.0389	352.916	11.7486	457.51	1.81	0.438266	252.768	1043.91	4.12991	381.11	3.75	0.483349	101.629	788.478	7.75837	462.82	1.16	0.118939	398.983	3891.25	9.75292
		5	0.3625	25.4174	174.69	0.390604	0.31583	0.480084	0.537559	1.198	0.463002	0.489933	0.481347	0.516602	453.15	12.9	1.15131	35.1279	393.595	11.2046	460.63	2.09	0.449208	220.397	1025.43	4.65263	408.95	3.47	0.465767	117.853	878.015	7.45008	457.75	1.54	0.194986	297.24	2347.6	7.898
	Lithocarpus glaber	1	0.359	17.3267	90.9538	0.449292	0.612512	0.554839	0.599303	1.222	0.502513	0.531915	0.612903	0.629338	492.06	14.06	0.852294	34.9972	577.336	16.4967	472.76	3.38	0.61659	139.87	766.733	5.48176	484.53	6.99	0.502449	69.3176	964.337	13.9119	470.03	2.08	0.251681	225.976	1867.56	8.26443
		2	0.3255	22.6329	91.0779	0.483463	0.674631	0.579961	0.631027	1.632	0.579235	0.642424	0.621634	0.657019	493.14	13.8	0.77979	35.7348	632.401	17.6971	469.24	2.7	0.594118	173.793	789.81	4.54455	479.8	5.76	0.457875	83.2986	1047.88	12.5798	472.83	1.9	0.238274	248.858	1984.4	7.97402
		3	0.3535	14.8171	81.6366	0.483356	0.693035	0.558502	0.574639	3.668	0.646638	0.737357	0.613014	0.584967	493.21	14.51	0.926606	33.991	532.276	15.6593	470	3.99	0.748363	117.794	628.038	5.33164	460.33	5.32	0.393413	86.5282	1170.09	13.5227	470.9	2.57	0.339768	183.23	1385.94	7.56398
		4	0.332	21.0468	82.2141	0.459605	0.732733	0.510274	0.552534	3.904	0.616601	0.682713	0.568289	0.545181	494.07	13.55	0.989279	36.4627	499.424	13.6968	469.42	3.88	0.567594	120.985	827.034	6.83587	450.52	6.09	0.391602	73.977	1150.46	15.5515	474.77	2.78	0.412512	170.781	1150.92	6.73919
		5	0.3115	20.0461	79.3903	0.53102	0.808732	0.51363	0.531157	1.932	0.606299	0.636364	0.608333	0.669725	496.72	12.71	0.730038	39.081	680.403	17.4101	475.32	3.85	0.77907	123.46	610.112	4.94179	477.46	6.02	0.398629	79.3123	1197.76	15.1018	472.97	2.22	0.461321	213.05	1025.25	4.81227
	Lithocarpus hancei	1	0.323	21.1599	75.9783	0.497321	0.814963	0.587798	0.616225	4.3	0.603175	0.645161	0.591934	0.630051	488.97	12.92	0.78023	37.846	626.7	16.5592	466.71	2.51	0.705029	185.94	661.973	3.56014	460.84	4.96	0.477055	92.9113	966.009	10.3971	472.21	2.93	0.50726	161.164	930.903	5.77613
		2	0.421	25.7049	66.6794	0.522358	0.712453	0.604027	0.642857	3.346	0.563275	0.574684	0.527027	0.5625	491.54	12.66	0.644675	38.8262	762.462	19.6378	474.65	2.84	0.417593	167.13	1136.63	6.80089	471.74	6	0.422535	78.6233	1116.45	14.2	471.68	2.55	0.26975	184.973	1748.59	9.45321
		3	0.43	23.1758	51.2738	0.539058	0.907123	0.53777	0.607724	3.18	0.479839	0.474104	0.633903	0.682515	476.21	9.73	0.661905	48.9424	719.454	14.7	476.89	3.03	0.600195	157.389	794.559	5.04836	478.17	7.75	0.555352	61.6994	861.021	13.9551	470.05	2.2	0.249264	213.659	1885.75	8.82598
		4	0.4385	30.6391	70.6784	0.481667	0.645318	0.568228	0.624161	2.568	0.562791	0.438406	0.583333	0.631373	493.16	13.01	0.824627	37.9062	598.04	15.7768	476.12	4.36	0.748338	109.202	636.236	5.82624	501.79	7.36	0.448804	68.178	1118.06	16.3991	469.02	2.1	0.332692	223.343	1409.77	6.31214
		5	0.4015	28.0252	66.5681	0.517517	0.748305	0.562368	0.597753	3.93	0.605777	0.574815	0.548577	0.509107	494.67	12.75	0.73477	38.7976	673.231	17.3524	478.34	4.1	0.493137	116.668	969.994	8.31412	475.25	5.94	0.400579	80.0084	1186.41	14.8285	470.79	2.39	0.295302	196.983	1594.27	8.09341
	Litsea coreana	1	0.301	9.45515	87.9549	0.548469	0.755446	0.599388	0.528302	1.404	0.481481	0.361111	0.684028	0.608025	494.93	12.12	0.835668	40.8358	592.257	14.5034	464.53	2.24	0.517469	207.379	897.696	4.32876	485.46	6.77	0.565676	71.7075	858.195	11.968	467.92	1.19	0.200593	393.21	2332.68	5.93241
		2	0.2785	7.37705	99.6899	0.524823	0.720367	0.607595	0.457143	1.104	0.504854	0.525253	0.654902	0.738938	493.56	10.4	0.831948	47.4577	593.258	12.5008	470.71	1.74	0.408961	270.523	1150.99	4.25469	474.39	6.66	0.469112	71.2297	1011.25	14.197	467.5	1.2	0.159449	389.583	2931.98	7.52593
		3	0.3225	7.8314	78.314	0.536193	0.791883	0.600917	0.450172	1.132	0.46124	0.589109	0.633776	0.536977	490.15	10.78	0.826628	45.4685	592.951	13.0409	469.83	2.1	0.457222	223.729	1027.58	4.59296	489.54	6.12	0.578585	79.9902	846.098	10.5775	467.51	2.04	0.216216	229.172	2162.23	9.435
		4	0.268	7.56715	96.3968	0.537671	0.774163	0.626471	0.519512	1.582	0.446556	0.494737	0.639216	0.623724	496.9	12.74	0.857416	39.0031	579.532	14.8586	463.01	2.4	0.489756	192.921	945.389	4.9004	476.32	6.97	0.639296	68.3386	745.069	10.9026	464.87	1.47	0.206833	316.238	2247.56	7.10719
		5	0.3325	12.6042	90.3527	0.513812	0.665729	0.611814	0.531136	1.134	0.462406	0.450549	0.639903	0.545643	492.38	11.74	1.03896	41.9404	473.916	11.2997	460.06	2.46	0.560229	187.016	821.199	4.39106	475.16	7.46	0.691011	63.6944	687.63	10.7958	465.58	1.28	0.227824	363.734	2043.59	5.61836
	Litsea elongata	1	0.4585	33.2881	106.522	0.505663	0.409498	0.55787	0.496907	1.75	0.535985	0.585921	0.521834	0.459615	493.03	13.33	0.951331	36.9865	518.253	14.0119	473.92	4	0.467341	118.48	1014.08	8.55906	496.08	7.93	0.510324	62.5574	972.087	15.5391	467.75	2.54	0.259121	184.154	1805.14	9.80238
		2	0.5915	42.1853	78.3384	0.551742	0.431619	0.513043	0.508621	2.044	0.528109	0.498392	0.515385	0.484805	496.4	13.39	0.855469	37.0724	580.267	15.6522	471.01	5.34	0.5	88.2041	942.02	10.68	503.73	7.49	0.462396	67.2537	1089.39	16.1983	472.34	2.26	0.228893	209	2063.58	9.87361
		3	0.5165	46.3537	85.2873	0.561177	0.45402	0.548961	0.51676	2.396	0.54792	0.586074	0.523958	0.528361	495.15	15.73	0.811016	31.4781	610.53	19.3954	473.4	5.64	0.647738	83.9362	730.851	8.70722	494.57	7.37	0.502809	67.1058	983.614	14.6577	466.88	2.75	0.259402	169.775	1799.83	10.6013
		4	0.613	47.8805	94.5321	0.471382	0.345136	0.505376	0.436533	0.928	0.508929	0.471074	0.556851	0.473945	491.88	13.67	0.954155	35.9824	515.514	14.3268	473.75	3.84	0.499524	123.372	948.402	7.68731	501.93	8.05	0.504186	62.3516	995.525	15.9663	469.54	2	0.199629	234.77	2352.07	10.0186
		5	0.551	24.1675	82.3426	0.534608	0.440812	0.622951	0.514905	3.696	0.6	0.849558	0.603476	0.619125	491.94	12.9	0.674221	38.1349	729.642	19.1332	472.83	2.7	0.377902	175.122	1251.2	7.14472	495.1	6.71	0.388837	73.7854	1273.28	17.2566	474.57	3.02	0.233333	157.142	2033.87	12.9429
	Loropetalum chinense	1	0.442	5.77055	108.878	0.430894	0.415591	0.566138	0.672956	1.9	0.520833	0.589623	0.595861	0.68805	451.23	11.65	0.915819	38.7322	492.707	12.7209	458.71	3.66	0.548698	125.331	835.997	6.67033	408.73	3.44	0.487829	118.817	837.856	7.05166	468.22	1.5	0.247159	312.147	1894.41	6.06897
		2	0.326	3.6036	120.12	0.422535	0.510737	0.515873	0.623003	1.89	0.589322	0.519928	0.622744	0.737179	446.09	11.8	0.843385	37.8042	528.928	13.9912	457.56	3.24	0.505174	141.222	905.747	6.41363	397.06	4.03	0.452403	98.5261	877.668	8.90798	460.88	1.66	0.221163	277.639	2083.89	7.50578
		3	0.383	6.13485	127.809	0.39834	0.408572	0.559322	0.647059	1.312	0.497976	0.414141	0.666667	0.799136	459.56	13.1	0.87873	35.0809	522.982	14.9079	463.05	3.93	0.437016	117.824	1059.57	8.99282	382.61	4.39	0.475379	87.1549	804.853	9.23474	460.72	1.75	0.172932	263.269	2664.16	10.1196
		4	0.369	4.59655	122.575	0.407609	0.442184	0.573705	0.66055	1.802	0.550369	0.459959	0.642023	0.733333	449.02	14.82	0.948522	30.2982	473.389	15.6243	458.08	3.67	0.471082	124.817	972.4	7.79057	409.67	4.5	0.460169	91.0378	890.26	9.77902	464.36	1.46	0.175162	318.055	2651.03	8.33513
		5	0.3485	3.39135	113.045	0.431655	0.507663	0.489362	0.61745	1.386	0.51632	0.514793	0.683845	0.764967	451.39	11.4	0.871094	39.5956	518.188	13.087	462.67	3.82	0.541076	121.118	855.092	7.06	397.46	4.83	0.553171	82.2899	718.512	8.73148	465.31	1.41	0.185756	330.007	2504.96	7.59062
	Machilus leptophylla	1	0.5245	46.9504	140.992	0.337386	0.270452	0.462595	0.326157	1.736	0.415789	0.415789	0.338912	0.405	469.4	13.15	1.15668	35.6958	405.816	11.3687	470.45	2.49	0.37971	188.936	1238.97	6.55763	465.91	8.19	0.684524	56.8877	680.634	11.9645	455.91	3.25	0.492049	140.28	926.555	6.60504
		2	0.4495	65.9603	145.93	0.33581	0.304899	0.488735	0.349876	1.778	0.446617	0.489292	0.556701	0.594859	468.78	17.28	1.25905	27.1285	372.327	13.7246	469.72	3.48	0.360111	134.977	1304.38	9.66369	452.22	9.05	0.665377	49.9691	679.645	13.6013	453.89	1.87	0.195335	242.722	2323.65	9.57328
		3	0.531	43.5585	103.958	0.392874	0.362307	0.445274	0.308621	3.828	0.48	0.428283	0.491713	0.467601	467.3	16.95	1.02703	27.5693	455.003	16.5039	469.71	4.95	0.407197	94.8909	1153.52	12.1563	450.75	7.08	0.5	63.6653	901.5	14.16	460.22	2.93	0.228994	157.072	2009.75	12.7951
		4	0.4545	56.4375	122.159	0.354975	0.360222	0.45768	0.349282	2.568	0.439601	0.455484	0.361266	0.377432	471.47	17.49	1.1713	26.9565	402.52	14.9322	473.57	4.2	0.377127	112.755	1255.73	11.1368	454.89	9.64	0.717773	47.1878	633.752	13.4304	458.5	4.64	0.411996	98.8147	1112.87	11.2622
		5	0.4531	36.3254	85.4716	0.411025	0.516433	0.588064	0.468677	1.986	0.633478	0.443883	0.662535	0.576147	465.34	13.4	0.977444	34.7269	476.079	13.7092	460.24	3.47	0.502959	132.634	915.065	6.89918	474.01	7.65	0.699722	61.9621	677.426	10.9329	458.64	1.57	0.171831	292.127	2669.13	9.13689
	Machilus thunbergii	1	0.3645	11.7904	74.1535	0.506369	0.739948	0.612903	0.524138	8.67	0.56027	0.547322	0.579646	0.572886	467.73	9.9	0.709677	47.2455	659.074	13.95	466.29	2.28	0.26352	204.513	1769.47	8.65209	474.21	4.32	0.328063	109.771	1445.48	13.1682	468.8	1.49	0.164783	314.631	2844.95	9.04217
		2	0.4175	15.7832	71.7418	0.524434	0.66773	0.568807	0.558559	5.538	0.515781	0.492104	0.529499	0.496542	466.03	8.63	0.603291	54.0012	772.48	14.3049	466.48	2.34	0.315891	199.35	1476.71	7.40761	475.16	5.25	0.429363	90.5067	1106.66	12.2274	463.95	1.74	0.220435	266.638	2104.7	7.89348
		3	0.4295	16.1914	59.747	0.551373	0.779382	0.590476	0.551929	5.04	0.554725	0.532002	0.576043	0.5639	461	7.34	0.730916	62.8065	630.715	10.0422	466.99	3.24	0.408106	144.133	1144.29	7.93912	473.86	4.64	0.425352	102.125	1114.04	10.9086	469.19	2.03	0.207269	231.128	2263.67	9.79403
		4	0.3255	9.3363	73.8047	0.512146	0.83252	0.621951	0.564576	7.056	0.512597	0.492576	0.563536	0.522184	456.38	9.03	0.823362	50.5404	554.289	10.9672	467.1	1.91	0.274586	244.555	1701.11	6.95592	469.53	4.89	0.445065	96.0184	1054.97	10.9872	474.02	1.58	0.280075	300.013	1692.47	5.64134
		5	0.4055	18.7197	57.1594	0.563199	0.862882	0.558252	0.572139	6.5	0.593725	0.577422	0.592784	0.586735	467.41	6.22	0.546211	75.1463	855.732	11.3875	470.18	2.52	0.380488	186.579	1235.73	6.62308	506.19	8.12	0.463462	62.3387	1092.19	17.5203	468.45	2.17	0.224335	215.876	2088.18	9.67305
	Meliosma flexuosa	1	0.3665	52.0848	188.713	0.38069	0.289171	0.40121	0.390196	0.704	0.323782	0.231084	0.405978	0.384736	440.76	18	1.17123	24.4867	376.321	15.3684	464.51	4.03	0.645873	115.263	719.197	6.23961	511.01	8.89	0.799246	57.4814	639.365	11.123	467.44	2.4	0.386628	194.767	1209.02	6.20752
		2	0.297	51.4841	202.295	0.348392	0.33288	0.379052	0.336283	0.87	0.3	0.301587	0.406489	0.372052	437.89	21.13	1.32015	20.7236	331.697	16.0057	465.63	2.87	0.617165	162.24	754.466	4.6503	440.32	9.05	1.05953	48.6541	415.579	8.54148	464.64	2.21	0.489756	210.244	948.717	4.51245
		3	0.3275	60.8848	220.597	0.357977	0.276834	0.427642	0.374644	0.996	0.316547	0.258824	0.464009	0.457424	436.07	18.82	1.17653	23.1706	370.641	15.9962	467.19	4.94	0.640112	94.5729	729.856	7.71739	432.71	8.83	0.961612	49.0045	449.984	9.1825	467.51	3.31	0.411163	141.242	1137.04	8.05034
		4	0.265	61.509	271.563	0.326604	0.277916	0.412393	0.392276	0.746	0.280802	0.237864	0.427497	0.394841	430.84	18.49	1.2149	23.3012	354.63	15.2194	466.76	4.44	0.61467	105.126	759.366	7.22338	431.08	8.04	0.947026	53.6169	455.193	8.48974	465.07	2.21	0.473148	210.439	982.927	4.67084
		5	0.2685	58.6818	300.932	0.283019	0.247524	0.393443	0.360902	0.614	0.313725	0.231884	0.44	0.360656	432.24	17.96	1.29532	24.0668	333.693	13.8653	464.25	4.6	1.00467	100.924	462.091	4.5786	439.69	7.79	1.06932	56.4429	411.185	7.28498	459.59	2.67	0.674954	172.131	680.921	3.95583
	Meliosma oldhamii	1	0.3665	15.5452	172.725	0.322004	0.315937	0.533333	0.509091	1.41	0.521127	0.460581	0.6	0.466321	442.11	15.96	0.733086	27.7011	603.081	21.771	470.11	2.99	0.510145	157.227	921.522	5.86108	439.98	7.37	0.478859	59.6988	918.808	15.3907	465.17	2.08	0.306617	223.639	1517.1	6.78371
		2	0.2825	9.8286	156.01	0.355932	0.453796	0.510843	0.550649	3.28	0.519473	0.491333	0.635659	0.572426	446.55	14.65	0.795158	30.4812	561.586	18.424	469.71	3.8	0.683859	123.608	686.852	5.5567	403.13	5.12	0.333957	78.7363	1207.13	15.3313	461.51	1.6	0.28598	288.444	1613.79	5.59481
		3	0.3545	16.9041	206.148	0.269294	0.273675	0.528155	0.473043	1.596	0.466216	0.469388	0.665706	0.671512	429.4	17.11	0.826923	25.0964	519.274	20.6912	470.51	3.24	0.59803	145.219	786.767	5.41779	413.42	6.23	0.400372	66.3596	1032.59	15.5605	469.99	1.96	0.254699	239.791	1845.27	7.69535
		4	0.2575	12.8499	131.794	0.35649	0.589329	0.515267	0.452261	1.996	0.469274	0.457766	0.566929	0.544081	453.68	15.78	0.803711	28.7503	564.482	19.6339	474.96	2.06	0.476424	230.563	996.926	4.32388	425.1	5.97	0.439623	71.206	966.966	13.5798	464.37	1.7	0.265521	273.159	1748.9	6.40252
		5	0.2305	5.2679	202.612	0.298851	0.428248	0.504032	0.490196	1.922	0.471976	0.37296	0.56531	0.518664	428.99	16.83	0.682973	25.4896	628.122	24.6423	470.88	3.32	0.512059	141.831	919.581	6.48362	422.72	6.11	0.405825	69.1849	1041.63	15.0557	465.58	1.51	0.230196	308.331	2022.54	6.55964
	Myrica rubra	1	0.38	12.6761	112.178	0.440546	0.469178	0.502548	0.588806	6.142	0.485063	0.461293	0.490964	0.556314	492.34	12.93	0.708022	38.0773	695.373	18.2621	462.64	5.32	0.766635	86.9624	603.469	6.93942	481.91	9.36	0.371673	51.4861	1296.6	25.1834	466.12	2.16	0.204023	215.796	2284.64	10.587
		2	0.5165	20.2367	124.152	0.406484	0.311894	0.514436	0.610592	7.07	0.500183	0.510432	0.435321	0.488636	492.88	14.18	0.752328	34.7588	655.14	18.8482	454.53	3.81	0.383178	119.299	1186.21	9.94317	470.32	7.32	0.364384	64.2514	1290.73	20.0887	465.93	2.77	0.274254	168.206	1698.9	10.1001
		3	0.3585	18.2441	107.635	0.413919	0.51831	0.408284	0.467797	3.02	0.469356	0.430647	0.5	0.564531	489.01	15.82	0.656927	30.9109	744.39	24.0818	461.68	5.63	0.569144	82.0036	811.183	9.89205	475.7	9.71	0.357422	48.9907	1330.92	27.1668	469.57	2.58	0.162639	182.004	2887.18	15.8633
		4	0.494	17.3801	100.463	0.434673	0.402994	0.498155	0.58952	5.496	0.469951	0.484756	0.570201	0.548209	487.22	12.77	0.650672	38.1535	748.795	19.6259	463.62	4.28	0.417279	108.322	1111.05	10.2569	470.1	8.12	0.36553	57.8941	1286.08	22.2143	468.95	2.18	0.207234	215.115	2262.9	10.5195
		5	0.4125	23.5567	111.908	0.448827	0.433256	0.539735	0.586331	3.582	0.52566	0.567247	0.51735	0.605166	488.63	14.79	0.62312	33.0379	784.166	23.7354	465.44	4.01	0.408126	116.07	1140.43	9.82541	474.38	7.92	0.366541	59.8965	1294.21	21.6074	466.42	2.58	0.24952	180.783	1869.27	10.3398
	Neolitsea aurata	1	0.1715	14.6281	130.608	0.493392	0.892883	0.537037	0.520958	0.708	0.547368	0.509804	0.635036	0.527273	498.41	13.34	1.1095	37.3621	449.222	12.0235	462.2	3.82	0.626894	120.995	737.286	6.09353	499.22	8.03	0.522852	62.1694	954.802	15.3581	453.93	2.26	0.216683	200.854	2094.91	10.43
		2	0.185	16.3435	111.56	0.526032	0.96906	0.602122	0.5675	0.952	0.595506	0.630952	0.680412	0.619718	499.94	12.93	0.851364	38.6651	587.222	15.1874	462.69	2.93	0.394834	157.915	1171.86	7.42084	492.91	7.11	0.463031	69.3263	1064.53	15.3553	464.43	3.41	0.205153	136.196	2263.83	16.6218
		3	0.234	18.1645	104.997	0.514116	0.814023	0.598958	0.573566	0.84	0.588889	0.609195	0.718631	0.638514	498.31	11.61	0.879845	42.9208	566.361	13.1955	465.38	2.55	0.469311	182.502	991.625	5.4335	494.35	7.34	0.502458	67.3501	983.863	14.6082	463.18	1.28	0.226667	361.859	2043.44	5.64706
		4	0.1955	12.2859	115.361	0.537879	0.886797	0.505168	0.419078	0.61	0.519231	0.574468	0.591241	0.570423	504.88	13.11	0.80531	38.5111	626.939	16.2795	466.47	3.59	0.586745	129.936	795.014	6.1185	496.53	7.17	0.514787	69.251	964.534	13.9281	463.47	1.83	0.273622	253.262	1693.83	6.68806
		5	0.1995	15.8376	121.828	0.528455	0.822889	0.678941	0.637149	1.056	0.564706	0.588957	0.605381	0.619266	498.38	14.68	0.826454	33.9496	603.034	17.7626	462.6	3.05	0.443798	151.672	1042.37	6.87249	479.67	8.83	0.518762	54.3228	924.644	17.0213	460.41	2.48	0.296331	185.649	1553.7	8.36902
	Phoebe sheareri	1	0.3965	44.7921	143.565	0.412972	0.35135	0.409836	0.454545	5.552	0.610101	0.516239	0.615665	0.573854	466.91	16.62	1.47403	28.0933	316.758	11.2752	468.6	9.51	0.426471	49.2744	1098.79	22.2993	445.96	9.36	0.449704	47.6453	991.674	20.8137	468.75	3.63	0.181905	129.132	2576.9	19.9555
		2	0.514	37.3008	159.405	0.372908	0.244098	0.478261	0.439024	3.032	0.567442	0.628866	0.629174	0.602694	466.32	16.8	1.35611	27.7571	343.865	12.3884	465.18	5.05	0.386299	92.1149	1204.2	13.0728	460.4	9.52	0.446463	48.3613	1031.22	21.3232	466.78	2.36	0.201311	197.788	2318.7	11.7232
		3	0.4705	54.7792	108.689	0.451815	0.391097	0.531825	0.521498	3.596	0.596573	0.591963	0.633117	0.586466	462.82	12.44	1.21801	37.2042	379.981	10.2134	461.36	4.04	0.414611	114.198	1112.75	9.74407	458.35	8.75	0.542205	52.3829	845.345	16.1378	470.69	1.84	0.229743	255.81	2048.77	8.00896
		4	0.434	42.1946	115.76	0.46374	0.39809	0.518854	0.530864	2.386	0.589928	0.619647	0.599558	0.521154	462.95	15.04	1.59763	30.7812	289.772	9.41393	456.35	4.43	0.448039	103.014	1018.55	9.88753	447.44	8.19	0.52919	54.6325	845.518	15.4765	466.1	2.04	0.223518	228.48	2085.29	9.12678
		5	0.4085	42.0994	103.821	0.478466	0.471577	0.512552	0.533769	3.29	0.613333	0.658487	0.580858	0.59661	455.72	13.58	1.40151	33.5582	325.164	9.68956	462.22	3.91	0.512939	118.215	901.121	7.62274	445.22	7.8	0.501427	57.0795	887.906	15.5556	463.54	2.6	0.269231	178.285	1721.72	9.65714
	Phyllostachys heterocycla	1	0.0955	10.1342	285.472	0.415205	0.733607	0.685185	0.778947	NA	NA	NA	0.737624	0.839437	417.71	20.13	1.58102	20.7506	264.203	12.7323	473.45	2.7	0.243519	175.352	1944.21	11.0875	NA	NA	NA	NA	NA	NA	477.87	2.17	0.196706	220.217	2429.36	11.0317
		2	0.1145	14.4326	193.726	0.491749	0.901646	0.656319	0.649123	NA	NA	NA	0.77686	0.936877	407.96	19.43	1.09117	20.9964	373.875	17.8066	474.13	3.01	0.29101	157.518	1629.26	10.3433	NA	NA	NA	NA	NA	NA	483.36	2.08	0.14684	232.385	3291.74	14.1651
		3	0.0995	12.0136	255.609	0.431193	0.786378	0.643275	0.746606	NA	NA	NA	0.757315	0.926316	414.32	20.39	1.20764	20.3198	343.084	16.8842	472.71	3.17	0.284884	149.12	1659.31	11.1273	NA	NA	NA	NA	NA	NA	478.58	1.91	0.136406	250.565	3508.49	14.0023
		4	0.099	11.2182	270.318	0.412935	0.747343	0.619718	0.7	NA	NA	NA	0.603358	0.698663	407.45	19.95	1.47826	20.4236	275.628	13.4956	470.42	3.1	0.330233	151.748	1424.51	9.38732	NA	NA	NA	NA	NA	NA	472.41	2.72	0.187617	173.68	2517.95	14.4976
		5	0.096	11.7921	277.461	0.404762	0.750856	0.669118	0.764706	NA	NA	NA	0.682959	0.782148	416.51	22.22	1.41073	18.7448	295.244	15.7507	473.19	3.24	0.279808	146.046	1691.13	11.5794	NA	NA	NA	NA	NA	NA	477.17	2.22	0.1434	214.941	3327.55	15.4812
	Picrasma quassioides	1	0.3285	20.3062	148.764	0.343396	0.409258	0.563739	0.355357	2.934	0.486865	0.386111	0.658088	0.588816	448.58	21.99	1.23355	20.3993	363.65	17.8266	461.64	5.9	0.586173	78.2441	787.549	10.0653	419.24	15.84	0.421533	26.4672	994.561	37.5771	475.22	4.25	0.168124	111.816	2826.6	25.2789
		2	0.305	24.1731	186.665	0.346257	0.351291	0.55	0.283505	2.072	0.489796	0.456274	0.591088	0.542067	456.29	27.8	1.63366	16.4133	279.305	17.017	467.34	8.02	1.30579	58.2718	357.897	6.14186	416.85	18.29	0.680583	22.7911	612.49	26.874	469.43	2.97	0.306893	158.057	1529.62	9.67763
		3	0.38	26.6656	146.113	0.386243	0.360212	0.601626	0.392226	2.686	0.463478	0.415433	0.593023	0.481132	461.07	19.72	1.41659	23.3808	325.48	13.9208	554.79	6	0.815311	92.465	680.464	7.35915	412.93	14.79	0.608198	27.9195	678.94	24.3177	465.4	2.78	0.29683	167.41	1567.9	9.36563
		4	0.3565	24.4522	156.244	0.385943	0.35906	0.60804	0.481113	2.34	0.477108	0.456221	0.714408	0.576738	459.57	19.92	1.23363	23.0708	372.536	16.1475	470.21	5.17	0.604995	90.9497	777.213	8.54552	433.78	16.22	0.62594	26.7435	693.006	25.913	473.64	1.52	0.128558	311.605	3684.24	11.8234
		5	0.291	14.7567	152.13	0.388778	0.451774	0.600907	0.430195	2.504	0.57508	0.502092	0.673657	0.516064	455.57	24.06	1.42667	18.9347	319.325	16.8645	464.34	5.33	0.673892	87.1182	689.043	7.90928	415.22	19.77	0.502935	21.0025	825.593	39.3092	467.55	3.59	0.213472	130.237	2190.21	16.8172
	Pinus massoniana	1	0.807	1.00636	43.0068	0.433333	1.44065	0.465969	0.483696	7.284	0.77135	0.368421	0.324053	0.325503	475.04	10.83	0.885965	43.8633	536.184	12.224	491.47	2.87	0.501433	171.244	980.132	5.7236	523.16	2.27	0.202301	230.467	2586.05	11.2209	473.87	3.31	0.413371	143.163	1146.36	8.00733
		2	0.5355	0.46174	76.9567	0.394737	1.21329	0.480226	0.488506	19.224	0.674122	0.282332	0.446392	0.446694	465.45	10.49	0.931401	44.3708	499.731	11.2626	484.92	1.54	0.308582	314.883	1571.44	4.99056	519.76	2.09	0.243879	248.689	2131.22	8.56984	474.52	2.52	0.3087	188.302	1537.16	8.16327
		3	1.1095	1.60938	54.006	0.457055	0.83445	0.447639	0.542289	17.382	0.694318	0.309524	0.319683	0.301746	486.57	9.34	0.785853	52.0953	619.162	11.8852	492.05	1.85	0.324151	265.973	1517.97	5.70722	516.9	2.14	0.186068	241.542	2778.02	11.5012	475.22	4.38	0.562734	108.498	844.484	7.78343
		4	0.6335	0.64082	58.2564	0.462185	1.35482	0.422857	0.420455	12.552	0.683288	0.331256	0.402762	0.37155	476.49	10.5	0.761905	45.38	625.393	13.7812	480.07	1.99	0.36	241.241	1333.53	5.52778	519.51	2.28	0.219981	227.855	2361.62	10.3645	476.92	3.07	0.456481	155.349	1044.77	6.72535
		5	0.6375	0.80286	54.2473	0.465409	1.44581	0.456747	0.453608	7.866	0.834179	0.310063	0.581818	0.486692	477.65	12.15	0.90538	39.3128	527.568	13.4198	483.4	2.05	0.387635	235.805	1247.05	5.28848	507.61	2.72	0.23849	186.621	2128.43	11.4051	474.94	0.99	0.18616	479.737	2551.25	5.31801
	Platycarya strobilacea	1	0.278	27.7013	166.875	0.4573	0.431115	0.504348	0.477366	1.208	0.484	0.542601	0.626471	0.490783	469.67	19.15	0.9623	24.5258	488.07	19.9002	461.55	2.5	0.394685	184.62	1169.41	6.33416	432.41	4.88	0.398165	88.6086	1086.01	12.2562	468.51	1.51	0.190067	310.272	2464.97	7.94457
		2	0.2415	24.3284	189.326	0.426202	0.437425	0.528682	0.515885	8.962	0.575094	0.499018	0.56338	0.554273	462.3	23.01	1.10991	20.0913	416.52	20.7314	459.74	4.07	0.505174	112.958	910.063	8.05663	445.19	4.96	0.469112	89.756	949.006	10.5732	462.6	2.88	0.368421	160.625	1255.63	7.81714
		3	0.255	23.7628	154.807	0.485759	0.506641	0.541724	0.549237	12.48	0.668279	0.581654	0.632799	0.568	460.61	21.56	1.10391	21.3641	417.254	19.5306	454.87	7.37	0.576814	61.7191	788.59	12.7771	445.86	3.6	0.346228	123.85	1287.76	10.3978	464.43	2.16	0.234023	215.014	1984.55	9.22988
		4	0.1595	20.802	162.516	0.446771	0.771568	0.513287	0.461055	3.21	0.51186	0.494572	0.590123	0.455238	474.49	22.83	1.29676	20.7836	365.905	17.6055	461.97	3.8	0.504233	121.571	916.183	7.53619	417.04	4.25	0.401125	98.1271	1039.68	10.5952	464.73	1.84	0.208843	252.571	2225.26	8.81045
		5	0.1625	17.1774	167.584	0.445652	0.734418	0.5553	0.450467	2.974	0.542857	0.516304	0.558952	0.5	465.43	20.02	1.13501	23.2483	410.067	17.6386	459.26	2.92	0.440385	157.281	1042.86	6.63057	434.67	3.83	0.394052	113.491	1103.08	9.71953	463.21	2.18	0.27214	212.482	1702.1	8.01058
	Pterostyrax corymbosus	1	0.326	23.3916	199.928	0.254625	0.306859	0.485646	0.479905	3.37	0.538357	0.510702	0.427718	0.380042	467.75	15.35	0.885154	30.4723	528.439	17.3416	474.64	2.8	0.495292	169.514	958.304	5.65323	447.76	4.66	0.281337	96.0858	1591.54	16.5638	470.41	1.73	0.259903	271.913	1809.94	6.65632
		2	0.3955	26.2643	171.662	0.250614	0.294584	0.466238	0.505226	2.374	0.511254	0.474627	0.411883	0.394788	470.63	17.31	0.802669	27.1883	586.331	21.5655	468.46	3.53	0.531915	132.708	880.705	6.6364	460.63	6.85	0.370549	67.2453	1243.1	18.4861	474.52	1.64	0.257591	289.341	1842.15	6.36669
		3	0.3865	30.6404	211.313	0.202514	0.244881	0.443478	0.447368	2.246	0.409168	0.412671	0.491282	0.432027	460.36	20.02	0.901395	22.995	510.719	22.21	472.66	3.48	0.543961	135.822	868.922	6.39751	469.05	8.65	0.490857	54.2254	955.574	17.6223	480.37	2.67	0.304186	179.914	1579.2	8.77752
		4	0.3915	22.4286	175.91	0.238541	0.290407	0.468379	0.5	1.364	0.436759	0.383681	0.468591	0.488496	470.75	16.47	1.01027	28.5823	465.964	16.3026	468.4	2.99	0.665728	156.656	703.591	4.49133	450.27	6.96	0.415254	64.694	1084.32	16.7608	473.98	1.55	0.304808	305.794	1555.01	5.08517
		5	0.454	31.4672	218.522	0.197666	0.201594	0.475783	0.501502	1.99	0.457995	0.455526	0.471956	0.438931	461.11	18.36	0.874074	25.1149	527.541	21.0051	469.2	2.68	0.508165	175.075	923.322	5.27388	477.71	5.46	0.338679	87.4927	1410.51	16.1214	479.22	1.25	0.255152	383.376	1878.17	4.89904
	Quercus shennongii	1	0.3575	13.6306	104.05	0.500956	0.537663	0.596364	0.656	3.006	0.671569	0.721053	0.713755	0.79668	481.68	14.02	1.09524	34.3566	439.795	12.8009	467.29	3.7	0.571023	126.295	818.339	6.4796	458.02	4.22	0.343781	108.536	1332.3	12.2753	459.13	2.23	0.193192	205.888	2376.54	11.5429
		2	0.426	19.3506	90.8479	0.463043	0.51678	0.535461	0.618852	1.558	0.621094	0.739535	0.61126	0.65896	478.96	15.04	1.13563	31.8457	421.759	13.2438	460.21	3.51	0.714985	131.114	643.664	4.90919	475.15	5.24	0.425321	90.6775	1117.15	12.3201	460.73	2.17	0.175814	212.318	2620.55	12.3426
		3	0.296	16.1578	110.67	0.499145	0.610531	0.561151	0.629032	3.412	0.596887	0.672217	0.57781	0.697391	477.92	15.34	0.964627	31.1551	495.445	15.9025	468.47	5.1	0.691176	91.8569	677.786	7.37872	439.86	5.16	0.384541	85.2442	1143.86	13.4186	464.34	3.52	0.363811	131.915	1276.32	9.67534
		4	0.2885	9.1807	143.448	0.371014	0.483268	0.60461	0.722458	1.372	0.651163	0.651163	0.669856	0.811594	442.79	12.03	1.03333	36.8071	428.506	11.6419	462.12	4.85	0.621013	95.2825	744.139	7.80982	453.16	6.02	0.432195	75.2757	1048.51	13.9289	451.28	2.76	0.234142	163.507	1927.38	11.7877
		5	0.287	12.237	124.867	0.491228	0.558086	0.59854	0.672131	3.028	0.60757	0.683857	0.561119	0.623568	478.39	19.44	1.12418	24.6085	425.545	17.2926	465.72	5.2	0.673059	89.5615	691.945	7.72592	448.62	5.56	0.429273	80.6871	1045.07	12.9521	458.54	4	0.381174	114.635	1202.97	10.4939
	Quercus phillyreoides	1	0.4705	6.08545	65.085	0.504043	0.653114	0.570292	0.649547	3.17	0.672727	0.658103	0.686937	0.778061	483.38	11.83	0.741779	40.8605	651.649	15.9481	466.59	4.64	0.692308	100.558	673.963	6.70222	485.89	4.51	0.323837	107.736	1500.42	13.9268	463.85	2.41	0.281219	192.469	1649.42	8.56983
		2	0.3765	5.2075	69.4333	0.524476	0.765063	0.604651	0.687225	2.42	0.602941	0.530744	0.689052	0.832222	480.53	11.13	0.713748	43.1743	673.249	15.5937	461.87	4.08	0.632615	113.203	730.097	6.44942	467.12	5.01	0.382938	93.2375	1219.83	13.083	464.07	2.01	0.284457	230.881	1631.42	7.06608
		3	0.4535	8.1992	69.1916	0.501057	0.637382	0.634483	0.69962	6.286	0.690632	0.615833	0.671667	0.822449	475.17	11.1	0.814524	42.8081	583.371	13.6276	472.94	4.02	0.587695	117.647	804.737	6.84028	463.77	5.89	0.395894	78.7385	1171.45	14.8777	459.39	3.02	0.338999	152.116	1355.14	8.90858
		4	0.4	8.7546	85.8294	0.457399	0.582551	0.604878	0.642487	3.698	0.678692	0.656489	0.678643	0.85213	474.94	11.32	0.892523	41.9558	532.132	12.6831	460.36	4.9	0.852621	93.951	539.935	5.74698	486.28	4.27	0.34387	113.883	1414.14	12.4175	457.76	1.86	0.303725	246.108	1507.15	6.12396
		5	0.449	14.4863	71.537	0.51201	0.622662	0.632353	0.736301	3.992	0.7178	0.592593	0.74221	0.879195	477.84	11.66	0.850321	40.9811	561.952	13.7125	469.59	4.23	0.768199	111.014	611.287	5.50638	485.56	5.53	0.407514	87.8047	1191.52	13.5701	461.18	2.77	0.333333	166.491	1383.54	8.31
	Rhododendron farrerae	1	0.3615	9.5081	168.285	0.345566	0.328758	0.554318	0.565341	0.772	0.453901	0.48855	0.575884	0.554	463.52	15	0.87666	30.9013	528.734	17.1104	481.37	2.01	0.411656	239.488	1169.35	4.88272	477.24	8.9	0.639469	53.6225	746.307	13.9178	467.14	2.03	0.216117	230.118	2161.51	9.39305
		2	0.3405	15.0173	167.791	0.346899	0.350061	0.520107	0.515957	0.488	0.472441	0.405405	0.561658	0.589771	457.8	16.54	0.873733	27.6784	523.959	18.9303	481.99	3.23	0.496226	149.223	971.311	6.50913	469.54	7.44	0.558429	63.1102	840.823	13.3231	482.41	1.73	0.186616	278.85	2585.04	9.27035
		3	0.4405	16.3695	121.706	0.383191	0.373053	0.517895	0.549107	1.168	0.54878	0.375	0.582687	0.600533	463.4	13.26	0.738162	34.9472	627.776	17.9635	480.21	2.02	0.432015	237.728	1111.56	4.67576	496.16	8.01	0.567416	61.9426	874.421	14.1166	483.31	1.33	0.177403	363.391	2724.36	7.49704
		4	0.332	14.8198	216.347	0.28903	0.278446	0.55163	0.544236	0.506	0.538462	0.333333	0.566265	0.53653	446.97	15.48	0.897287	28.874	498.135	17.252	495.5	2.92	0.47329	169.692	1046.93	6.16958	489.24	7.7	0.696911	63.5377	702.012	11.0488	485.86	1.64	0.227273	296.256	2137.78	7.216
		5	0.3405	19.2153	217.122	0.307292	0.270526	0.498881	0.515012	0.78	0.507463	0.586207	0.566731	0.57451	462.96	14.45	0.866667	32.0388	534.185	16.6731	481.1	2.62	0.453868	183.626	1060	5.77261	479.8	6.04	0.483965	79.4371	991.394	12.4802	479.53	1.5	0.166353	319.687	2882.6	9.01695
	Rhododendron latoucheae	1	0.3855	24.1424	127.4	0.319831	0.407226	0.412969	0.357988	0.836	0.5	0.39604	0.475591	0.508418	473.3	15.66	0.955641	30.2235	495.27	16.3869	467.16	2.98	0.511871	156.765	912.652	5.82178	503.62	9.47	0.581921	53.1806	865.444	16.2737	475.04	1.84	0.238863	258.174	1988.76	7.70317
		2	0.7375	13.8302	61.1956	0.410909	0.443147	0.520295	0.482877	0.86	0.52988	0.434641	0.553892	0.538574	475.11	9.07	0.597101	52.3826	795.694	15.19	479.39	2.74	0.36926	174.96	1298.25	7.42025	509.42	8.22	0.470806	61.9732	1082.02	17.4594	478.96	1.49	0.179732	321.45	2664.85	8.29011
		3	0.7765	17.0859	67.8012	0.402235	0.379884	0.449893	0.450855	1.114	0.58498	0.486842	0.552326	0.540797	480.41	8.38	0.566699	57.3282	847.734	14.7874	485.96	2.34	0.357739	207.675	1358.42	6.54109	511.22	8.13	0.44664	62.8807	1144.59	18.2026	480.36	1.82	0.208092	263.934	2308.4	8.74611
		4	0.595	15.2221	75.9207	0.42255	0.442744	0.523636	0.5	1.69	0.558559	0.459259	0.547452	0.566879	480.73	8.61	0.572788	55.8339	839.281	15.0317	487.2	2.58	0.415962	188.837	1171.26	6.20248	507.87	8.33	0.519213	60.9688	978.154	16.0435	482.68	2.1	0.241412	229.848	1999.4	8.69881
		5	0.7105	18.5675	70.3312	0.39819	0.400237	0.5	0.496454	1.046	0.5	0.468013	0.550798	0.58363	472.66	8.2	0.545455	57.6415	866.543	15.0333	481.81	2.11	0.394513	228.346	1221.28	5.34837	496.05	7.21	0.453532	68.8003	1093.75	15.8975	476.75	1.4	0.171963	340.536	2772.4	8.1413
	Rhododendron ovatum	1	0.2985	8.2083	101.966	0.430481	0.657095	0.516432	0.506912	0.608	0.536424	0.543624	0.623077	0.627299	472.68	9.57	0.622624	49.3918	759.175	15.3704	479.74	2.77	0.523719	173.191	916.025	5.28909	495.13	6.54	0.504202	75.708	982.008	12.971	478.96	1.23	0.182075	389.398	2630.56	6.75544
		2	0.2375	5.242	113.957	0.420091	0.738971	0.519774	0.530769	0.476	0.49711	0.508876	0.611359	0.658273	472.66	9.81	0.656805	48.1814	719.635	14.9359	480.67	1.73	0.351429	277.844	1367.76	4.92276	496.46	7.14	0.583104	69.5322	851.409	12.2448	476.78	1.14	0.192966	418.228	2470.8	5.90778
		3	0.2815	7.0642	128.44	0.418251	0.553161	0.497396	0.519022	0.488	0.483871	0.491803	0.595655	0.669153	477.29	11.14	0.672195	42.8447	710.047	16.5726	476.34	2.1	0.414122	226.829	1150.24	5.07097	495.77	6.75	0.649057	73.4474	763.832	10.3997	474.16	1.13	0.167142	419.611	2836.88	6.76074
		4	0.379	6.2183	88.2028	0.427273	0.598285	0.512195	0.538462	0.57	0.496241	0.485294	0.622177	0.661572	479.23	11.37	0.64438	42.1486	743.707	17.6449	478.5	1.85	0.355665	258.649	1345.37	5.20152	489.93	6.81	0.587182	71.9427	834.375	11.5978	479.24	1.15	0.210028	416.73	2281.79	5.47545
		5	0.3355	6.857	93.9315	0.438438	0.634638	0.496124	0.538947	1.076	0.561151	0.506494	0.52071	0.578947	477.97	10	0.571963	47.797	835.667	17.4837	478.09	1.96	0.357678	243.923	1336.65	5.47979	507.76	6.58	0.435993	77.1672	1164.61	15.092	477.98	1.64	0.193887	291.451	2465.25	8.45852
	Rhus succedanea	1	0.336	17.6395	104.068	0.424812	0.57197	0.590123	0.508511	4.432	0.576365	0.540616	0.654702	0.612492	466.11	13.54	0.880223	34.4247	529.536	15.3825	451.19	2.56	0.450476	176.246	1001.58	5.68288	451.88	3.61	0.366263	125.175	1233.76	9.85631	456.47	1.02	0.239357	447.52	1907.07	4.26142
		2	0.3545	17.9516	132.974	0.416025	0.424273	0.563307	0.447639	3.6	0.594278	0.49087	0.532468	0.568458	473.94	16.78	1.01972	28.2443	464.775	16.4555	463.34	2.99	0.511154	154.963	906.458	5.84951	456.64	4.3	0.375802	106.195	1215.11	11.4422	458.48	1.89	0.288104	242.582	1591.37	6.56013
		3	0.3485	11.1096	97.8819	0.454	0.586306	0.584848	0.61465	2.23	0.486405	0.444751	0.602941	0.59854	470.08	13.55	0.902462	34.6923	520.886	15.0145	461.14	3.27	0.435071	141.021	1059.92	7.51601	450.2	4.82	0.487081	93.4025	924.281	9.89568	461.19	1.3	0.220657	354.762	2090.07	5.89149
		4	0.353	15.9994	127.996	0.389408	0.44265	0.545455	0.349624	1.238	0.410596	0.409241	0.550885	0.528662	461.93	17.14	1.07612	26.9504	429.256	15.9276	459.33	2.41	0.424413	190.593	1082.27	5.67843	436.02	5.16	0.545198	84.5	799.747	9.46446	460.26	1.98	0.259981	232.455	1770.36	7.61596
		5	0.3675	23.3608	133.49	0.380849	0.407683	0.417391	0.241206	1.194	0.433121	0.395349	0.617312	0.600221	454.84	16.9	1.15939	26.9136	392.309	14.5766	456.89	4.73	0.592412	96.5941	771.236	7.9843	416.25	5.49	0.556829	75.8197	747.536	9.8594	454.8	1.06	0.214019	429.057	2125.05	4.95284
	Schima superba	1	0.4715	17.8376	78.753	0.425352	0.538619	0.509695	0.557576	6.61	0.640097	0.657865	0.382046	0.524355	461.12	11.02	0.660185	41.8439	698.471	16.6923	473.65	2.68	0.487395	176.735	971.799	5.49862	488.13	2.41	0.25933	202.544	1882.27	9.29317	471.87	1.86	0.254596	253.694	1853.41	7.3057
	Schima superba	2	0.502	30.5391	89.9532	0.392486	0.442904	0.52093	0.583333	5.976	0.569116	0.554561	0.534418	0.55817	471.73	14.23	0.76173	33.1504	619.288	18.6812	476.8	2.54	0.385042	187.717	1238.31	6.59669	489.02	2.9	0.279889	168.628	1747.19	10.3613	473.97	1.17	0.152885	405.103	3100.18	7.65283
	Schima superba	3	0.4995	33.2061	82.8082	0.42569	0.483527	0.512821	0.547945	4.342	0.584172	0.578353	0.509042	0.518894	477.48	10.98	0.615529	43.4863	775.724	17.8383	479.72	2.47	0.275097	194.219	1743.82	8.97867	481.1	3.27	0.29717	147.125	1618.94	11.0038	466.89	1.23	0.136146	379.585	3429.34	9.03444
	Schima superba	4	0.431	27.4904	77.8765	0.412624	0.595863	0.544	0.584527	5.44	0.61118	0.607241	0.561751	0.544683	468.26	12.66	0.743421	36.9874	629.872	17.0294	474.38	2.64	0.346154	179.689	1370.43	7.62667	483.64	3.41	0.25561	141.83	1892.1	13.3406	472.1	1.34	0.128666	352.313	3669.19	10.4146
	Schima superba	5	0.459	17.7979	77.7201	0.427638	0.56064	0.497835	0.566502	5.348	0.623511	0.608999	0.406639	0.4375	475.03	11.25	0.613569	42.2249	774.208	18.3353	470.79	1.97	0.242105	238.98	1944.57	8.13696	481.5	3.29	0.242254	146.353	1987.59	13.5808	463.65	2.1	0.223292	220.786	2076.43	9.40474
	Syzygium buxifolium	1	0.3425	6.27975	84.2919	0.4791	0.692761	0.555556	0.662055	2.116	0.573446	0.445175	0.599662	0.713568	504.08	10.59	0.655545	47.5996	768.948	16.1545	468.33	4.37	0.578999	107.169	808.861	7.54751	472.13	5.76	0.422455	81.967	1117.59	13.6346	471.43	1.73	0.21106	272.503	2233.63	8.19672
	Syzygium buxifolium	2	0.3295	3.17815	74.78	0.467033	0.811688	0.576	0.70936	1.454	0.457516	0.457516	0.613402	0.757962	510.42	10.12	0.746667	50.4368	683.598	13.5536	447.88	3.02	0.457437	148.305	979.108	6.602	473.55	6.19	0.456647	76.5024	1037.01	13.5553	465.94	1.49	0.22307	312.711	2088.77	6.67953
	Syzygium buxifolium	3	0.3445	3.44375	89.4481	0.418478	0.649038	0.505747	0.594595	1.11	0.47619	0.447761	0.572802	0.689256	500.74	11.96	0.888038	41.8679	563.872	13.4679	471.58	4.26	0.497594	110.7	947.721	8.5612	470.28	6.85	0.532946	68.654	882.416	12.8531	464.78	2.46	0.220058	188.935	2112.08	11.1788
	Syzygium buxifolium	4	0.347	2.53105	68.4068	0.532374	0.842561	0.592705	0.718232	1.372	0.433333	0.492424	0.601942	0.770186	511.39	9.94	0.658103	51.4477	777.067	15.104	460.94	4.11	0.460829	112.151	1000.24	8.9187	455.61	6.84	0.459203	66.6096	992.175	14.8954	469.92	2.51	0.221239	187.219	2124.04	11.3452
	Syzygium buxifolium	5	0.3215	3.2297	83.8883	0.461078	0.741562	0.512821	0.588235	1.11	0.441624	0.440506	0.600894	0.725371	501.14	11.93	0.691659	42.0067	724.548	17.2484	467.11	6.62	0.956183	70.5604	488.515	6.92336	467.85	6.98	0.550766	67.0272	849.453	12.6733	466.36	2.82	0.300281	165.376	1553.08	9.39121
	Ternstroemia gymnanthera	1	0.494	17.2894	80.0438	0.376635	0.505796	0.533333	0.612022	2.436	0.576099	0.60545	0.502632	0.567608	449.02	10.08	0.695481	44.5456	645.625	14.4936	472.11	2.9	0.645957	162.797	730.87	4.48947	466.83	3.52	0.317507	132.622	1470.3	11.0864	473.79	1.54	0.197101	307.656	2403.79	7.81324
	Ternstroemia gymnanthera	2	0.5105	16.518	76.12	0.396347	0.514678	0.579505	0.648221	1.708	0.512712	0.553776	0.505576	0.559096	448.18	10.56	0.605042	42.4413	740.742	17.4533	473.1	2.43	0.376284	194.691	1257.3	6.45789	467.46	4.73	0.371028	98.8288	1259.9	12.7484	474.48	1.28	0.163842	370.688	2895.96	7.81241
	Ternstroemia gymnanthera	3	0.5825	15.0038	68.983	0.412322	0.497728	0.587601	0.689873	1.76	0.556263	0.587444	0.610169	0.737705	448.94	11.21	0.681256	40.0482	658.989	16.4549	470.32	4.56	0.574833	103.14	818.185	7.93274	430.69	6.25	0.409384	68.9104	1052.05	15.2669	470.93	2.45	0.282672	192.216	1666	8.66729
	Ternstroemia gymnanthera	4	0.457	14.1668	83.5799	0.42803	0.523615	0.587591	0.693966	1.458	0.529617	0.59375	0.505814	0.602076	464.04	12.57	0.642989	36.9165	721.692	19.5493	470.91	4.39	0.748549	107.269	629.097	5.86468	464.78	4.49	0.401647	103.514	1157.19	11.179	469.55	2.17	0.42483	216.382	1105.26	5.10792
	Ternstroemia gymnanthera	5	0.4175	14.708	90.7898	0.439024	0.527638	0.591781	0.732203	1.968	0.491071	0.447154	0.576735	0.681293	504.89	10.73	0.75985	47.0541	664.46	14.1212	477.93	2.84	0.476809	168.285	1002.35	5.95626	473.54	5.29	0.440914	89.5161	1074	11.9978	478.24	1.61	0.239593	297.043	1996.05	6.71973
	Trachycarpus fortunei	1	0.458	75.2885	98.4163	0.524871	0.443708	0.441358	0.496528	0.65	0.38961	0.220588	0.359121	0.381726	461.48	15.49	1.33071	29.7921	346.793	11.6404	462.55	3.22	0.54321	143.649	851.513	5.92773	456.01	5.13	0.394737	88.8908	1155.23	12.996	447.05	2.88	0.203774	155.226	2193.86	14.1333
	Trachycarpus fortunei	2	0.469	65.0857	63.8721	0.529901	0.667645	0.426298	0.473488	7.4	0.91689	0.290816	0.369565	0.255853	459.46	18.68	1.63618	24.5964	280.812	11.4168	454.42	3.6	0.626404	126.228	725.442	5.74709	445.73	4.69	0.458532	95.0384	972.081	10.2283	446.01	5.34	0.345182	83.5225	1292.1	15.4701
	Trachycarpus fortunei	3	0.663	136.017	52.1038	0.574873	0.578958	0.430769	0.479218	7.704	0.875661	0.637151	NA	NA	462.61	14.88	1.31647	31.0894	351.403	11.303	442.37	4.55	0.730695	97.2242	605.41	6.22695	480.78	13.05	0.475666	36.8414	1010.75	27.4352	NA	NA	NA	NA	NA	NA
	Trachycarpus fortunei	4	0.336	98.1465	84.7186	0.5313	0.702606	0.386576	0.388225	7.062	0.945289	0.276444	NA	NA	464.12	18.04	1.47193	25.7273	315.314	12.256	455.75	3	0.539683	151.917	844.478	5.55882	455.08	6.11	0.499033	74.4812	911.924	12.2437	NA	NA	NA	NA	NA	NA
	Trachycarpus fortunei	5	0.479	100.316	75.8536	0.480385	0.55045	0.434233	0.476852	7.474	0.888078	0.609349	NA	NA	463.43	16.7	1.3219	27.7503	350.577	12.6333	455.29	3.22	0.557223	141.394	817.069	5.77865	483.49	15.17	0.519961	31.8715	929.858	29.1753	NA	NA	NA	NA	NA	NA
	Vaccinium bracteatum	1	0.4385	11.2593	129.417	0.284314	0.352426	0.485119	0.527508	0.742	0.418972	0.432653	0.508552	0.579221	472.62	15.21	1.00369	31.073	470.882	15.1541	473.69	2.23	0.592662	212.417	799.258	3.76268	461.46	6.91	0.671569	66.7815	687.138	10.2893	475.06	1.97	0.288235	241.147	1648.17	6.83469
	Vaccinium bracteatum	2	0.3665	20.4472	140.531	0.333716	0.388316	0.488889	0.551971	1.884	0.518519	0.425926	0.54	0.569277	469.05	17.38	1.08479	26.9879	432.387	16.0215	473.69	2.55	0.494141	185.761	958.614	5.16047	456.67	5.63	0.535238	81.1137	853.209	10.5187	475.67	2.08	0.363463	228.688	1308.72	5.72272
	Vaccinium bracteatum	3	0.4295	10.8331	104.165	0.351351	0.447039	0.505643	0.584856	1.856	0.552795	0.462338	0.552266	0.564272	480.95	14.61	1.11482	32.9192	431.416	13.1053	478.18	1.83	0.551196	261.301	867.531	3.32005	455.93	6.12	0.451163	74.4984	1010.57	13.5649	475.49	2.03	0.186907	234.232	2543.99	10.861
	Vaccinium bracteatum	4	0.464	18.8139	110.67	0.344828	0.389476	0.459155	0.509375	1.638	0.56	0.426829	0.555858	0.582857	476.35	15.26	1.18017	31.2156	403.628	12.9303	476.45	2.61	0.891344	182.548	534.53	2.92816	443.5	5.82	0.520457	76.2027	852.136	11.1825	475.27	2.22	0.199622	214.086	2380.85	11.121
	Vaccinium bracteatum	5	0.352	8.2481	130.922	0.352941	0.433984	0.498592	0.560127	0.904	0.506098	0.354701	0.561321	0.605598	476.5	16.45	1.02104	28.9666	466.68	16.111	481.64	1.93	0.531776	249.554	905.72	3.62935	470.63	6.65	0.513242	70.7714	916.975	12.9569	478.2	1.95	0.108736	245.231	4397.81	17.9333
	Vaccinium carlesii	1	0.2565	5.492	124.818	0.37931	0.62469	0.56383	0.610951	0.838	0.62585	0.440191	0.634641	0.670959	481.69	12.5	0.809701	38.5352	594.898	15.4378	475	4.48	0.706717	106.027	672.122	6.33917	474.85	5.47	0.46116	86.8099	1029.69	11.8614	478.9	2.28	0.242964	210.044	1971.07	9.38409
	Vaccinium carlesii	2	0.284	5.61695	114.632	0.381323	0.614338	0.592145	0.651163	0.684	0.636364	0.358974	0.652126	0.712753	484.62	12.2	0.769527	39.723	629.763	15.8539	475.13	3.37	0.510067	140.988	931.505	6.60697	486.37	9.2	0.565558	52.8663	859.983	16.2671	477.36	1.97	0.202107	242.315	2361.91	9.7473
	Vaccinium carlesii	3	0.3625	5.2258	74.6543	0.434783	0.739039	0.535354	0.585635	0.906	0.603774	0.402516	0.653789	0.660661	488.4	11	0.61127	44.4	798.992	17.9953	477.17	4.04	0.60076	118.111	794.277	6.72481	471.36	6.07	0.509208	77.654	925.673	11.9205	474.03	1.7	0.190566	278.841	2487.48	8.92079
	Vaccinium carlesii	4	0.2805	5.9386	121.196	0.372624	0.588314	0.5781	0.630931	0.858	0.558824	0.436782	0.677632	0.692825	487.35	12.28	0.883895	39.6865	551.366	13.8931	478.36	4.47	0.625349	107.016	764.948	7.148	476.04	5.71	0.472456	83.3695	1007.59	12.0858	474.63	2.34	0.251203	202.833	1889.43	9.31517
	Vaccinium carlesii	5	0.214	5.0934	95.2037	0.469298	0.981663	0.648855	0.747253	0.398	0.428571	0.3	0.673102	0.807099	492.88	11.02	0.627376	44.726	785.621	17.5652	465.2	3.87	0.403974	120.207	1151.56	9.57984	466.45	7.77	0.591429	60.0322	788.684	13.1377	467.72	2.25	0.209647	207.876	2230.98	10.7323
	Vaccinium mandarinorum	1	0.5795	18.7967	77.8333	0.371824	0.443416	0.533107	0.608527	1.548	0.61186	0.50783	0.642732	0.625213	476.9	10.3	0.769585	46.301	619.684	13.3838	479.24	3.79	0.521127	126.449	919.623	7.2727	486.29	5.57	0.394942	87.3052	1231.3	14.1033	477.09	1.74	0.184906	274.19	2580.18	9.4102
	Vaccinium mandarinorum	2	0.4675	16.3757	110.274	0.319355	0.387949	0.560606	0.618384	0.348	0.56	0.4375	0.640625	0.705026	474.06	10.52	0.788921	45.0627	600.897	13.3347	475.39	3.33	0.572233	142.76	830.764	5.81931	488.2	7.9	0.369606	61.7975	1320.87	21.3741	475.15	2.29	0.179607	207.489	2645.5	12.7501
	Vaccinium mandarinorum	3	0.4885	22.6789	126.698	0.30494	0.323144	0.508621	0.559242	0.42	0.6	0.5625	0.665904	0.655405	468.54	10.25	0.818861	45.7112	572.185	12.5174	471.54	3.49	0.625812	135.112	753.485	5.57675	496.17	7.45	0.32969	66.6	1504.96	22.597	474.58	2.1	0.214087	225.99	2216.76	9.80909
	Vaccinium mandarinorum	4	0.562	19.2304	66.0838	0.397541	0.538516	0.593156	0.65272	1.448	0.588542	0.371711	0.653576	0.6997	480.94	10.3	0.709434	46.6932	677.921	14.5186	469.02	5.17	0.462273	90.7195	1014.59	11.1839	478.04	6.37	0.241856	75.0455	1976.55	26.338	473.32	2.21	0.175405	214.172	2698.44	12.5994
	Vaccinium mandarinorum	5	0.4345	12.614	77.3865	0.389952	0.594806	0.583333	0.620968	1.034	0.614035	0.530303	0.673152	0.726891	480.65	9.06	0.710752	53.0519	676.256	12.7471	474.91	3.09	0.411821	153.693	1153.2	7.50326	484.31	5.46	0.220617	88.7015	2195.26	24.7488	473.55	1.66	0.14695	285.271	3222.52	11.2964
Conserved forests	Acer davidii	1	0.3845	31.7501	159.548	0.393281	0.326018	0.555324	0.436782	2.97	0.439326	0.453071	0.488038	0.452931	456.87	17.73	1.06654	25.7682	428.366	16.6238	459.21	1.94	0.231649	236.706	1982.35	8.37473	417.5	4.42	0.712587	94.457	585.894	6.20275	454.69	1.48	0.420455	307.223	1081.42	3.52
	Acer davidii	2	0.365	41.6071	293.008	0.265918	0.187007	0.521951	0.372174	3.038	0.445122	0.421356	0.572939	0.482206	446.97	22.77	1.37938	19.6298	324.037	16.5074	459.32	2.04	0.350046	225.157	1312.17	5.8278	411.58	4.91	0.836034	83.8248	492.3	5.87296	461.36	1.78	0.43197	259.191	1068.04	4.12066
	Acer davidii	3	0.306	25.4678	308.701	0.278246	0.211724	0.54326	0.384068	1.71	0.425641	0.408867	0.581301	0.470395	434.86	18.89	1.28465	23.0206	338.504	14.7044	459.01	1.84	0.201721	249.462	2275.47	9.12152	434.46	6.1	0.909515	71.223	477.683	6.70687	457.32	1.53	0.44316	298.902	1031.95	3.45248
	Acer davidii	4	0.279	55.9881	206.217	0.315698	0.347616	0.530837	0.389338	3.666	0.472727	0.474758	0.59607	0.480634	448.26	17.37	1.19298	25.8066	375.747	14.5601	465.67	2.04	0.133076	228.27	3499.27	15.3296	421.24	4.05	0.74108	104.01	568.414	5.465	462.27	1.48	0.37384	312.345	1236.54	3.95891
	Acer davidii	5	0.2825	49.7043	214.706	0.31909	0.329737	0.531453	0.39075	3.284	0.465257	0.460389	0.591687	0.440801	450.33	17.89	1.29222	25.1722	348.493	13.8444	460.09	2.46	0.212465	187.028	2165.49	11.5784	421.4	4.45	0.747637	94.6966	563.642	5.95209	459.78	1.36	0.428571	338.074	1072.82	3.17333
	Acer elegantulum	1	0.312	26.7021	260.508	0.350427	0.246067	0.522013	0.408867	1.462	0.537285	0.466777	0.522321	0.542294	458.79	19.83	1.31642	23.1362	348.513	15.0636	438.67	3.57	0.438613	122.877	1000.13	8.13929	432.1	6.81	0.716634	63.4508	602.957	9.50275	456.67	2.96	0.606604	154.28	752.831	4.87963
	Acer elegantulum	2	0.2745	30.2347	214.431	0.408696	0.339782	0.505618	0.39823	1.53	0.509091	0.531646	0.541586	0.507246	456.73	20.86	1.35567	21.895	336.905	15.3873	439.72	3.92	0.307904	112.173	1428.11	12.7312	423.74	6.39	0.775797	66.313	546.199	8.23669	457.81	3.06	0.521224	149.611	878.336	5.8708
	Acer elegantulum	3	0.2545	31.1061	274.063	0.364366	0.286743	0.521569	0.397015	1.536	0.508197	0.515439	0.439114	0.442379	461.53	20.65	1.27459	22.3501	362.102	16.2013	434.01	3.01	0.337512	144.189	1285.91	8.9182	420.12	5.64	0.742804	74.4894	565.587	7.59285	456.67	2.92	0.689981	156.394	661.859	4.232
	Acer elegantulum	4	0.238	26.5669	254.229	0.357265	0.330543	0.522634	0.403175	1.794	0.497268	0.485333	0.568471	0.562205	456.29	22.09	1.38104	20.656	330.395	15.9951	434.38	3.01	0.24856	144.312	1747.58	12.1097	429.28	6.21	0.745042	69.1272	576.182	8.3351	462.87	1.88	0.443203	246.207	1044.37	4.24185
	Acer elegantulum	5	0.261	38.6723	222.255	0.412811	0.344777	0.506849	0.307054	1.486	0.514377	0.522727	0.54047	0.511111	459.75	20.1	1.41287	22.8731	325.401	14.2263	441.4	3.42	0.537383	129.064	821.388	6.36417	409.61	6.31	0.774135	64.9144	529.12	8.15104	458.79	3.46	0.594231	132.598	772.074	5.82265
	Adinandra millettii	1	0.385	11.7811	110.621	0.287062	0.469605	0.432624	0.505176	2.07	0.523352	0.540426	0.476708	0.493437	447.48	10.48	0.758487	42.6985	589.964	13.817	500.09	3.35	0.56383	149.281	886.952	5.94151	460.63	4.26	0.54943	108.129	838.378	7.75349	469.86	1.16	0.360902	405.052	1301.9	3.21417
	Adinandra millettii	2	0.404	14.4297	91.6171	0.30086	0.540346	0.472222	0.5625	1.524	0.48155	0.390135	0.555344	0.623794	459.44	13.19	0.742696	34.8324	618.611	17.7596	465.49	3.31	0.541431	140.631	859.74	6.11343	458.94	5.77	0.603578	79.539	760.365	9.55966	470.7	1.2	0.332392	392.25	1416.1	3.6102
	Adinandra millettii	3	0.348	17.9067	115.901	0.300876	0.495865	0.477807	0.546269	1.764	0.513793	0.549815	0.472543	0.489155	441.84	11.79	0.762295	37.4758	579.618	15.4665	463.59	5.49	0.67147	84.4426	690.411	8.17609	457.02	5.12	0.597183	89.2617	765.293	8.57358	472.6	1.48	0.353327	319.324	1337.57	4.18875
	Adinandra millettii	4	0.364	16.2044	104.883	0.302053	0.523872	0.451411	0.537313	1.316	0.499148	0.458529	0.457225	0.456697	442.54	12.47	0.735666	35.4884	601.55	16.9506	461.17	7.45	0.876228	61.902	526.313	8.50235	447.63	5.64	0.587711	79.367	761.65	9.59656	475.08	2.23	0.40678	213.04	1167.9	5.48208
	Adinandra millettii	5	0.395	16.847	90.5755	0.304668	0.559013	0.467742	0.48495	2.12	0.542429	0.510172	0.435432	0.43871	456.27	12.02	0.712107	37.9592	640.733	16.8795	467.37	2.83	0.523211	165.148	893.273	5.40891	468.12	4.82	0.507177	97.1203	922.991	9.50358	471.85	1.28	0.340324	368.633	1386.47	3.76112
	Alniphyllum fortunei	1	0.3105	36.2523	112.76	0.391596	0.571234	0.39823	0.421875	2.188	0.445652	0.475822	0.396854	0.339062	462.06	14.12	0.861377	32.7238	536.42	16.3924	457.02	2.8	0.566981	163.221	806.059	4.93844	430.12	3.7	0.548323	116.249	784.427	6.74784	463.96	1.08	0.356388	429.593	1301.84	3.0304
	Alniphyllum fortunei	2	0.2895	48.3626	124.968	0.316824	0.552819	0.406427	0.478842	2.85	0.446281	0.480237	0.402228	0.372564	463.9	22.13	1.09524	20.9625	423.561	20.2057	461.82	2.36	0.528122	195.686	874.457	4.46866	422.01	3.82	0.530361	110.474	795.704	7.20265	459.24	1.31	0.341373	350.565	1345.27	3.83745
	Alniphyllum fortunei	3	0.279	30.1787	131.212	0.334789	0.546328	0.393548	0.435714	5.28	0.502948	0.569594	0.384078	0.37062	466.89	17.25	1.04235	27.0661	447.921	16.5492	461.42	2.84	0.832845	162.472	554.029	3.41	434.84	3.28	0.558276	132.573	778.898	5.87523	461.06	2.01	0.467153	229.383	986.957	4.30266
	Alniphyllum fortunei	4	0.2895	31.4295	120.189	0.344079	0.574799	0.327206	0.378723	4.39	0.516761	0.59202	0.366275	0.349374	470.4	19.98	1.07346	23.5435	438.21	18.6128	446.47	7.14	1.04924	62.5308	425.517	6.80491	437.25	3.04	0.499525	143.832	875.331	6.08578	463.8	1.7	0.429395	272.824	1080.12	3.95906
	Alniphyllum fortunei	5	0.3495	66.3775	125.715	0.31178	0.455193	0.41978	0.380478	3.072	0.474647	0.50249	0.308057	0.275424	462.68	19.62	1.2465	23.5821	371.184	15.7401	460.56	4.51	1.54288	102.12	298.506	2.9231	418.43	3.35	0.560386	124.904	746.681	5.97802	455.89	2.21	0.844796	206.285	539.645	2.61602
	Camellia cuspidata	1	0.2435	6.6689	146.569	0.377593	0.560387	0.55102	0.544355	1.1	0.453659	0.522472	0.58349	0.619522	477.63	13.94	0.977612	34.2633	488.568	14.2592	435.06	3.51	0.515392	123.949	844.134	6.81035	457.2	9.11	0.477336	50.1866	957.816	19.0851	457.69	2.68	0.498602	170.78	917.946	5.37503
	Camellia cuspidata	2	0.274	9.3247	151.621	0.375	0.481415	0.540359	0.55787	1.302	0.448454	0.465241	0.591595	0.642857	473.93	15.57	1.12745	30.4387	420.355	13.8099	433.89	3.49	0.419021	124.324	1035.49	8.32894	457.48	8.98	0.491012	50.9443	931.708	18.2887	462.12	2.43	0.483871	190.173	955.048	5.022
	Camellia cuspidata	3	0.272	12.711	165.077	0.356481	0.445424	0.492188	0.480916	1.144	0.428571	0.357143	0.592275	0.628702	474.85	16.84	1.20039	28.1977	395.581	14.0288	435.19	4.06	0.581681	107.19	748.159	6.97977	470.41	10.95	0.620438	42.9598	758.19	17.6488	461.47	2.82	0.470752	163.642	980.282	5.99041
	Camellia cuspidata	4	0.265	6.5137	130.274	0.369004	0.57933	0.52988	0.545082	1.08	0.46844	0.430293	0.605156	0.643579	474	13.79	1.06126	34.3727	446.638	12.994	431.85	6.16	0.550573	70.1055	784.365	11.1884	460.06	8.78	0.501938	52.3986	916.567	17.4922	460.77	2.68	0.577611	171.929	797.717	4.6398
	Camellia cuspidata	5	0.295	10.647	146.854	0.371795	0.461658	0.528037	0.525581	1.192	0.475962	0.475962	0.610294	0.692629	476.08	16.51	1.14738	28.8359	414.928	14.3893	434.78	3.43	0.46736	126.758	930.288	7.33909	472.22	11.18	0.566572	42.2379	833.468	19.7327	462.97	2.5	0.465534	185.188	994.493	5.37018
	Castanopsis eyrei	1	0.223	14.3252	104.563	0.453642	0.857722	0.473563	0.540682	3.016	0.54855	0.463259	0.522983	0.511489	474.15	11.86	0.70709	39.9789	670.566	16.773	457.14	4	0.67507	114.285	677.174	5.92531	483.67	6.5	0.518692	74.4108	932.481	12.5315	469.21	2.42	0.321127	193.888	1461.14	7.53596
	Castanopsis eyrei	2	0.2595	9.2366	91.001	0.450111	0.846928	0.528846	0.652174	6.352	0.535168	0.488827	0.543529	0.528604	475.47	11.13	0.681146	42.7197	698.044	16.3401	458.15	4.37	0.676835	104.84	676.9	6.45652	496.21	6.23	0.498584	79.6485	995.239	12.4954	469.19	2.58	0.558907	181.857	839.478	4.61616
	Castanopsis eyrei	3	0.428	9.12475	77.6574	0.454545	0.601732	0.56338	0.547945	7.206	0.632716	0.595584	0.424837	0.419355	466.88	10.49	0.71785	44.5071	650.386	14.6131	460.78	3.38	0.634122	136.325	726.642	5.3302	480.68	5.63	0.478754	85.3783	1004.02	11.7597	473.42	4.34	0.804389	109.083	588.546	5.3954
	Castanopsis eyrei	4	0.4165	16.5297	94.1866	0.437111	0.509831	0.510836	0.515625	5.538	0.577965	0.467523	0.498736	0.532853	472.45	12.89	0.927451	36.6524	509.407	13.8983	462.68	2.93	0.673295	157.911	687.187	4.35173	472.06	6.14	0.494903	76.8827	953.844	12.4065	470.54	2.88	0.388268	163.382	1211.89	7.41755
	Castanopsis eyrei	5	0.4355	9.8974	83.5224	0.438889	0.549843	0.472371	0.508637	1.864	0.638462	0.425641	0.454545	0.482456	468.85	13.12	0.766825	35.7355	611.417	17.1095	460.29	5	1.01488	92.058	453.54	4.92667	516.61	9.85	0.726388	52.4477	711.204	13.5603	455.2	4.97	0.590822	91.5895	770.452	8.41201
	Celtis biondii	1	0.297	12.1905	111.839	0.4	0.602114	0.573477	0.577617	1.126	0.564246	0.573864	0.557319	0.586271	389.14	17.23	1.0998	22.585	353.827	15.6664	424.2	6.06	0.358294	70	1183.94	16.9135	397.78	10.51	0.772938	37.8478	514.634	13.5975	458.97	3.66	1.3543	125.402	338.898	2.7025
	Celtis biondii	2	0.35	16.9992	157.4	0.319055	0.363041	0.393443	0.388664	1.512	0.591954	0.614925	0.562821	0.54064	388.58	24.63	1.59754	15.7767	243.237	15.4175	422.93	8.76	0.302026	48.2797	1400.31	29.0041	400.45	11.83	0.800193	33.8504	500.442	14.7839	454	3.46	1.26233	131.214	359.653	2.74097
	Celtis biondii	3	0.248	12.84	152.857	0.293706	0.527585	0.484615	0.440559	1.104	0.62536	0.521635	0.619529	0.630857	375.89	16.87	1.31107	22.2816	286.705	12.8673	423.72	6.68	0.274736	63.4311	1542.28	24.3143	396.45	11.83	0.689624	33.5123	574.879	17.1543	442.43	4.17	0.96474	106.098	458.6	4.32241
	Celtis biondii	4	0.365	15.0369	112.216	0.395864	0.488297	0.621951	0.56044	2.084	0.647982	0.67366	0.641566	0.560526	411.64	14.27	0.968401	28.8465	425.072	14.7356	420.39	4.58	0.238848	91.7882	1760.08	19.1754	397.63	10.61	0.582173	37.4769	683.01	18.2248	455.5	2.78	0.621313	163.849	733.125	4.4744
	Celtis biondii	5	0.243	14.5062	116.05	0.378788	0.709216	0.542986	0.497925	0.794	0.556098	0.619565	0.609788	0.594072	384.35	16.24	1.26316	23.6669	304.277	12.8567	426.38	4.71	0.334294	90.5265	1275.46	14.0894	397	10.78	0.787879	36.8275	503.885	13.6823	451.89	3.37	1.21683	134.092	371.365	2.76948
	Cerasus schneideriana	1	0.225	28.1068	121.938	0.462851	0.728967	0.535802	0.586486	5.544	0.525503	0.492976	0.608926	0.639905	449.8	16.27	0.996165	27.646	451.532	16.3326	459.64	4.2	0.637488	109.438	721.017	6.58836	487.8	5.13	0.51895	95.0877	939.974	9.88534	454.51	2.2	0.55293	206.595	822.003	3.9788
	Cerasus schneideriana	2	0.2215	29.2014	160.447	0.366935	0.562761	0.461894	0.444444	2.046	0.497207	0.479526	0.469914	0.456825	450.71	22.71	1.44886	19.8463	311.078	15.6744	448.06	4.67	0.991228	95.9443	452.025	4.71133	460.37	5.74	0.654634	80.2038	703.248	8.76826	452.25	1.35	0.384398	335	1176.51	3.51198
	Cerasus schneideriana	3	0.333	22.1798	135.657	0.434263	0.442736	0.571795	0.585302	4.016	0.548986	0.490196	0.580438	0.578947	450.86	20.22	1.1958	22.2977	377.037	16.9092	452.85	2.58	0.62688	175.523	722.387	4.11562	439.48	4.65	0.577586	94.5118	760.891	8.05075	453.91	1.83	0.402585	248.038	1127.49	4.54562
	Cerasus schneideriana	4	0.322	24.2182	178.732	0.368707	0.347513	0.568093	0.528986	1.6	0.689474	0.606481	0.461233	0.451362	446.82	22.28	1.3786	20.0548	324.11	16.1613	458.09	2.38	0.569274	192.475	804.691	4.18076	474.37	6.31	0.618497	75.1775	766.972	10.2021	385.79	5.83	0.70195	66.1732	549.598	8.30544
	Cerasus schneideriana	5	0.4065	20.2262	141.938	0.407143	0.346634	0.569721	0.525735	2.936	0.589286	0.517094	0.578947	0.522565	440.95	14.66	1.076	30.0784	409.806	13.6246	448.5	2.2	0.520755	203.864	861.25	4.22464	451.12	3.8	0.527559	118.716	855.108	7.20299	450.55	1.45	0.34372	310.724	1310.8	4.21854
	Choerospondias axillaris	1	0.1775	21.181	137.094	0.397172	0.82189	0.45977	0.421941	7.23	0.451226	0.372112	0.52086	0.455249	456.85	16.8	1.15988	27.1935	393.876	14.4842	451.01	4.27	0.201642	105.623	2236.68	21.1761	453.99	3.93	0.596805	115.519	760.701	6.58507	458.66	2.7	0.310511	169.874	1477.11	8.69534
		2	0.164	20.6638	182.06	0.347626	0.669841	0.416667	0.333333	11.328	0.413768	0.344889	0.434524	0.442961	455.29	22.42	1.34188	20.3073	339.293	16.7079	455.72	3.97	0.42871	114.791	1063	9.26034	471.73	4.1	0.559501	115.056	843.126	7.32796	451.68	2.12	0.636866	213.057	709.223	3.3288
		3	0.17	21.4471	201.381	0.334906	0.584201	0.45098	0.393162	8.254	0.445445	0.386117	0.525755	0.492103	458.41	20.02	1.25806	22.8976	364.377	15.9133	452.13	3.9	0.211307	115.931	2139.69	18.4566	460.23	3.67	0.624418	125.403	737.055	5.87748	457.56	1.74	0.669742	262.966	683.189	2.59802
		4	0.287	18.4645	207.467	0.337121	0.335892	0.448113	0.404255	4.8	0.426573	0.389638	0.430856	0.458918	458.15	20.21	1.22949	22.6695	372.633	16.4377	445.08	3.23	0.186961	137.796	2380.61	17.2764	461.38	4.63	0.612963	99.6501	752.705	7.55347	449.57	2.29	0.636189	196.319	706.661	3.59956
		5	0.333	23.6008	162.764	0.376135	0.369001	0.405145	0.333333	5.224	0.413444	0.337087	0.386105	0.412911	466.46	16.6	1.05211	28.1	443.355	15.7778	456.52	3.79	0.282567	120.454	1615.62	13.4127	458.32	4.46	0.662374	102.762	691.936	6.73336	447.64	2.56	0.656702	174.859	681.649	3.89827
	Cladrastis wilsonii	1	0.1615	13.1204	228.182	0.306667	0.542721	0.541254	0.49848	4.984	0.578878	0.549843	0.578158	0.605381	450.79	22.1	1.54882	20.3977	291.055	14.269	450.02	4.62	0.744301	97.4069	604.621	6.20716	475.76	5.32	0.597478	89.4286	796.28	8.90409	453.48	3.27	0.567355	138.679	799.288	5.76359
	Cladrastis wilsonii	2	0.3065	22.0832	197.172	0.325109	0.330944	0.454294	0.351931	0.474	0.438776	0.494253	0.626962	0.488138	446.35	22.94	1.47826	19.4573	301.943	15.5182	459.34	4.17	1.45029	110.153	316.724	2.87529	470.39	8.86	0.907856	53.0914	518.133	9.75925	455.28	1.44	0.505174	316.167	901.234	2.8505
	Cladrastis wilsonii	3	0.2065	17.1482	357.254	0.275072	0.271102	0.585366	0.462347	1.012	0.477612	0.470588	0.554348	0.507463	448.92	26.57	1.29799	16.8957	345.858	20.4701	465.96	2.71	0.488848	171.941	953.181	5.54365	459.89	11.38	0.856333	40.4121	537.046	13.2892	458.17	2.99	0.688447	153.234	665.512	4.34311
	Cladrastis wilsonii	4	0.194	18.7992	387.611	0.286982	0.265969	0.635739	0.508941	1.056	0.5	0.455172	0.607477	0.498721	452.94	29.03	1.49629	15.6025	302.709	19.4013	454.79	2.84	0.638837	160.137	711.903	4.44558	462.49	11.44	0.815227	40.4274	567.314	14.0329	456.81	2.82	0.594013	161.989	769.023	4.74737
	Cladrastis wilsonii	5	0.29	10.9164	169.247	0.360335	0.407486	0.55814	0.480874	5.146	0.532326	0.504375	0.50639	0.520525	456.48	22.36	1.55587	20.415	293.392	14.3714	462.95	1.94	0.498584	238.634	928.53	3.89102	480.72	7.63	0.788191	63.0039	609.903	9.68039	458.05	2.74	0.775369	167.172	590.751	3.5338
	Clethra barbinervis	1	0.5065	25.2973	168.649	0.295276	0.234136	0.511579	0.454206	0.88	0.426966	0.313187	0.458432	0.53512	451.13	27.06	1.3352	16.6715	337.874	20.2666	460.95	3.81	0.557746	120.984	826.451	6.83106	484.86	8.2	0.809384	59.1293	599.048	10.1312	462.09	2.86	0.352999	161.57	1309.04	8.10201
	Clethra barbinervis	2	0.3535	23.5107	204.441	0.264977	0.276741	0.490814	0.398721	0.714	0.321739	0.328889	0.452	0.467328	454.32	22.55	1.25581	20.1472	361.773	17.9565	459.05	3.06	0.56308	150.016	815.249	5.4344	476.21	7.44	0.9	64.0067	529.122	8.26667	463.29	1.38	0.350331	335.717	1322.44	3.93914
	Clethra barbinervis	3	0.417	19.8313	233.309	0.252226	0.205571	0.521825	0.472172	0.844	0.324444	0.309322	0.446311	0.451183	444.8	26.67	1.32715	16.6779	335.153	20.0956	460.15	2.83	0.539924	162.597	852.25	5.24148	473.57	8.03	0.928843	58.9751	509.85	8.64517	462.29	1.29	0.396059	358.364	1167.22	3.25709
	Clethra barbinervis	4	0.312	19.6223	370.232	0.21501	0.173142	0.495356	0.450704	1.07	0.409091	0.241071	0.446839	0.48367	428.1	24.93	1.28704	17.1721	332.624	19.3701	460.83	4.01	0.584466	114.92	788.463	6.86096	473.18	9.32	0.865889	50.7704	546.467	10.7635	462.87	1.69	0.397921	273.888	1163.22	4.24708
	Clethra barbinervis	5	0.4345	33.3563	307.432	0.213163	0.149724	0.486486	0.420382	0.884	0.358553	0.324405	0.456585	0.488012	436.98	26.81	1.19963	16.2991	364.263	22.3486	466.21	6.64	0.508971	70.2123	915.986	13.0459	471.1	7.66	0.864892	61.5013	544.693	8.8566	465.47	2.37	0.460317	196.401	1011.19	5.14862
	Cryptomeria fortunei	1	0.544	0.22512	86.5846	0.433333	2.12305	0.464239	0.529674	6.368	0.458632	0.3282	0.254019	0.252598	503.64	11.22	0.57614	44.8877	874.163	19.4744	473.19	1.33	0.414113	355.782	1142.66	3.21168	462.74	4.26	0.488038	108.624	948.163	8.72882	476.74	1.88	0.47271	253.585	1008.52	3.97706
	Cryptomeria fortunei	2	0.628	0.17003	77.2864	0.44898	2.06033	0.451613	0.325581	2.886	0.395257	0.290135	0.348393	0.339831	504.9	8.2	0.61327	61.5732	823.291	13.3709	467.75	3.28	0.616795	142.607	758.355	5.31781	468.34	3.79	0.505397	123.573	926.677	7.49905	471.31	1	0.315056	471.31	1495.96	3.17404
	Cryptomeria fortunei	3	0.756	0.16648	66.592	0.446429	1.98635	0.459075	0.485876	3.032	0.390805	0.324841	0.379015	0.313644	507.31	9.36	0.559467	54.1998	906.773	16.7302	472.84	1.62	0.437137	291.877	1081.67	3.70593	459.78	4.58	0.652751	100.389	704.372	7.01645	476.07	1.05	0.280534	453.4	1697.01	3.74286
	Cryptomeria fortunei	4	0.562	0.17623	76.6217	0.442308	2.32226	0.541401	0.612613	2.534	0.394052	0.292011	0.329861	0.307692	502.35	11.09	0.635478	45.2976	790.508	17.4514	475.9	1.06	0.393162	448.962	1210.44	2.69609	451.6	5.56	0.686368	81.223	657.956	8.10061	476.7	1.27	0.300679	375.354	1585.41	4.22377
	Cryptomeria fortunei	5	0.812	0.20677	86.1542	0.347826	1.42945	0.498851	0.584906	5.026	0.356688	0.210923	0.341264	0.351455	508.59	9.58	0.710244	53.0887	716.078	13.4883	473.44	1.32	0.444444	358.667	1065.24	2.97	447.09	5.71	0.78187	78.2995	571.822	7.30301	486.73	1.46	0.341983	333.377	1423.26	4.26921
	Cunninghamia lanceolata	1	0.518	1.57794	115.401	0.27686	0.8197	0.385892	0.360465	14.59	0.492114	0.200463	0.333333	0.360917	501.21	11.46	0.636019	43.7356	788.043	18.0183	474.02	3.57	0.375596	132.779	1262.05	9.5049	489.51	4.89	0.629845	100.104	777.191	7.76382	482.99	1.24	0.331163	389.508	1458.47	3.74438
	Cunninghamia lanceolata	2	0.594	0.7962	62.2031	0.374269	1.35323	0.341615	0.300546	12.202	0.466498	0.277131	0.313099	0.30721	484.69	12.25	0.729622	39.5665	664.303	16.7895	470.2	4.45	0.57045	105.663	824.261	7.80086	484.86	4.51	0.665403	107.508	728.671	6.77785	481.37	1.77	0.414207	271.96	1162.15	4.27323
	Cunninghamia lanceolata	3	0.572	0.8206	67.2623	0.409396	1.29958	0.395604	0.391304	12.734	0.512127	0.291434	0.319313	0.334532	485.21	10.27	0.803791	47.2454	603.652	12.7769	472.91	2.96	0.517146	159.767	914.462	5.72373	485.24	3.74	0.853635	129.743	568.44	4.38127	484.19	1.63	0.453589	297.049	1067.47	3.59357
	Cunninghamia lanceolata	4	0.6	0.83622	74.6625	0.386207	1.11613	0.393782	0.262069	13.268	0.48444	0.266045	0.315492	0.333438	477.51	10.9	0.955769	43.8083	499.608	11.4044	475.92	2.4	0.285581	198.3	1666.5	8.40391	494.43	4.68	0.611058	105.647	809.137	7.65885	483.31	1.41	0.369953	342.773	1306.41	3.81129
	Cunninghamia lanceolata	5	0.654	1.39848	76.8396	0.380753	0.994964	0.418605	0.247706	21.318	0.514925	0.203985	0.321033	0.308328	478.19	11.15	0.645343	42.887	740.985	17.2776	477.27	2.14	0.313333	223.023	1523.2	6.82979	504.17	2.87	0.414474	175.669	1216.41	6.92444	482.58	1.37	0.406096	352.248	1188.34	3.37358
	Cyclobalanopsis glauca	1	0.2815	30.9579	80.4101	0.516779	0.88357	0.525836	0.650376	4.374	0.573779	0.608329	0.562329	0.675164	481.84	13.24	0.887914	36.3927	542.665	14.9114	413.81	5.24	0.311688	78.9714	1327.64	16.8117	466.37	5.86	0.592068	79.5853	787.697	9.89751	453.74	2.81	0.704633	161.473	643.938	3.98789
	Cyclobalanopsis glauca	2	0.3215	52.9748	91.8107	0.473145	0.677573	0.516129	0.649746	1.968	0.597381	0.605307	0.602954	0.769401	468.74	14.66	0.876648	31.9741	534.696	16.7228	416.75	6.94	0.389815	60.0504	1069.1	17.8033	439.11	5.37	0.555662	81.7709	790.246	9.66415	457.83	2.5	0.513838	183.132	891.001	4.86535
	Cyclobalanopsis glauca	3	0.3015	29.4044	79.4714	0.460485	0.834703	0.497087	0.603774	2.322	0.603256	0.656104	0.546162	0.618388	467.59	14.65	0.972538	31.9174	480.794	15.0637	426.59	5.56	0.588008	76.7248	725.484	9.45566	433.92	4.89	0.561841	88.7362	772.318	8.70353	453.89	2.54	0.65425	178.697	693.756	3.88231
	Cyclobalanopsis glauca	4	0.2245	30.6809	91.9967	0.491163	0.96837	0.528846	0.638474	3.622	0.578862	0.576674	0.590985	0.690058	474.56	14.93	0.945972	31.7857	501.664	15.7827	434.37	5.65	0.244109	76.8796	1779.41	23.1454	444.64	5.33	0.632094	83.4221	703.44	8.43229	455.48	1.85	0.555767	246.205	819.551	3.32873
	Cyclobalanopsis glauca	5	0.259	27.6932	78.7859	0.522288	0.980125	0.513761	0.682927	2.87	0.587583	0.629454	0.541699	0.65014	474.19	14.03	0.920744	33.7983	515.008	15.2377	425.53	6.6	0.598322	64.4742	711.205	11.0308	450.94	5.11	0.605042	88.2466	745.304	8.44569	450.9	2.5	0.564562	180.36	798.673	4.42821
	Cyclobalanopsis multinervis	1	0.5325	36.0871	138	0.417398	0.272164	0.5625	0.602113	6.368	0.56383	0.476762	0.637969	0.599585	491.13	21.3	1.35192	23.0577	363.283	15.7553	462.29	7.46	0.578095	61.9692	799.678	12.9044	447.98	7.11	0.539055	63.007	831.047	13.1897	465.95	3.85	0.306569	121.026	1519.88	12.5583
	Cyclobalanopsis multinervis	2	0.4705	32.2085	117.764	0.431388	0.360958	0.572614	0.647887	5.724	0.534457	0.511925	0.548665	0.561111	489.38	21.42	1.51372	22.8469	323.297	14.1506	462.1	6.5	0.57935	71.0923	797.618	11.2195	433.61	5.93	0.536044	73.1214	808.907	11.0625	457.21	3.37	0.403027	135.671	1134.44	8.36171
	Cyclobalanopsis multinervis	3	0.3985	22.7321	161.221	0.387895	0.311302	0.565517	0.614232	2.83	0.566308	0.533784	0.631829	0.701847	493.21	19.08	1.30834	25.8496	376.974	14.5834	461.33	3.9	0.626654	118.29	736.18	6.22353	430.98	5.99	0.509056	71.9499	846.626	11.7669	461.91	2.44	0.313688	189.307	1472.51	7.77842
	Cyclobalanopsis multinervis	4	0.4885	30.1621	141.939	0.377778	0.288445	0.523973	0.56044	4.752	0.52968	0.460317	0.607822	0.598958	481.48	18.26	1.17653	26.368	409.239	15.5203	456.67	4.55	0.794971	100.367	574.449	5.72348	435.47	5.6	0.540541	77.7625	805.619	10.36	459.6	2.08	0.334297	220.962	1374.83	6.22202
	Cyclobalanopsis multinervis	5	0.4965	33.907	137.275	0.401953	0.293439	0.497854	0.537037	5.88	0.552594	0.501963	0.610813	0.652845	486.18	20.1	1.3969	24.1881	348.042	14.389	463.95	6.61	0.936389	70.1891	495.467	7.05903	432.4	5.34	0.516714	80.9738	836.826	10.3345	464.91	3.12	0.349487	149.01	1330.26	8.92736
	Cyclocarya paliurus	1	0.3085	34.1613	306.379	0.296937	0.2116	0.551253	0.439201	4.824	0.419124	0.384222	0.463235	0.418605	456.37	25.47	1.3987	17.9179	326.28	18.2097	437.84	5.71	0.235966	76.6795	1855.52	24.1984	415.49	5.31	0.666031	78.2467	623.83	7.97261	456.1	2.55	0.567091	178.863	804.28	4.49663
	Cyclocarya paliurus	2	0.29	20.2616	270.155	0.284091	0.255282	0.405018	0.295039	5.79	0.42756	0.355651	0.445969	0.435511	444.73	25.73	1.23541	17.2845	359.986	20.8271	430.27	5.28	0.22807	81.4905	1886.57	23.1508	422.35	6.58	0.692884	64.1869	609.554	9.49654	449.25	3.1	0.574344	144.919	782.197	5.39746
	Cyclocarya paliurus	3	0.272	32.1811	278.624	0.283088	0.263902	0.464158	0.310924	6.728	0.429967	0.376712	0.26971	0.292793	444.69	29.23	1.51412	15.2135	293.696	19.305	437.69	7.35	0.218095	59.5497	2006.88	33.7009	419.8	5.43	0.668513	77.3112	627.96	8.1225	441.86	5.5	0.883962	80.3382	499.863	6.22199
	Cyclocarya paliurus	4	0.2145	14.816	336.727	0.292359	0.276901	0.524109	0.322997	3.06	0.438235	0.39418	0.630915	0.471698	457.06	23.27	1.19515	19.6416	382.43	19.4704	438.88	6.25	0.243119	70.2208	1805.2	25.7075	416.43	5.21	0.605948	79.929	687.237	8.5981	458.42	1.79	0.362264	256.101	1265.43	4.94115
	Cyclocarya paliurus	5	0.289	49.8215	298.332	0.310698	0.23197	0.471831	0.320574	7.622	0.394509	0.361909	0.383051	0.381757	458.28	22.67	1.31973	20.2153	347.253	17.1778	433.8	6.26	0.352362	69.2971	1231.12	17.7658	408.92	5.35	0.698444	76.4336	585.473	7.65989	449.29	3.37	0.559961	133.32	802.359	6.01827
	Dalbergia hupeana	1	0.1865	20.3719	180.283	0.352025	0.594836	0.450758	0.374214	2.19	0.377095	0.339623	0.577806	0.641643	459.75	25.71	1.42375	17.8821	322.916	18.058	430.58	6.18	0.605833	69.6731	710.724	10.2008	426.34	12.66	0.341675	33.6761	1247.8	37.0528	453.15	3.35	0.499517	135.269	907.176	6.70648
	Dalbergia hupeana	2	0.1975	8.85705	170.328	0.379562	0.594535	0.497006	0.342975	2.052	0.411825	0.314642	0.67756	0.611603	469.65	33.38	1.6556	14.0698	283.674	20.1619	435.83	7.4	1.34758	58.8959	323.417	5.49133	411.94	11.72	0.464581	35.1485	886.691	25.227	464.35	2.58	0.591346	179.981	785.242	4.36293
	Dalbergia hupeana	3	0.2335	12.6023	185.329	0.311213	0.462169	0.520522	0.357692	2.638	0.512	0.387879	0.659656	0.637708	454.86	32.03	1.47673	14.2011	308.018	21.6898	438.61	3.24	0.197719	135.373	2218.35	16.3869	418.48	10.8	0.265625	38.7481	1575.45	40.6588	464.9	2.43	0.377065	191.317	1232.94	6.44451
	Dalbergia hupeana	4	0.201	17.2715	164.49	0.390335	0.604915	0.568475	0.364842	1.898	0.390187	0.285959	0.619403	0.609398	455.55	29.47	1.44606	15.4581	315.028	20.3795	437.42	5.72	0.497115	76.472	879.916	11.5064	414.14	14.04	0.517703	29.4972	799.956	27.1198	456.39	2.99	0.655945	152.639	695.774	4.55831
	Dalbergia hupeana	5	0.246	14.784	257.112	0.346386	0.316208	0.542373	0.367816	2.228	0.705128	0.223577	0.57732	0.565657	471.95	26.63	1.38382	17.7225	341.049	19.2438	437.27	3.71	0.401341	117.863	1089.52	9.24401	472.56	14.25	0.280556	33.1621	1684.37	50.7921	451.96	4.08	0.512535	110.775	881.813	7.96043
	Dendrobenthamia elegans	1	0.2845	16.5496	101.221	0.363333	0.694509	0.525458	0.615752	2.75	0.606513	0.668161	0.599488	0.659155	411.11	11.52	0.812325	35.6866	506.091	14.1815	448.08	3.17	0.631925	141.35	709.072	5.01642	431.44	3.67	0.506938	117.559	851.071	7.23954	460.05	1.68	0.476777	273.839	964.916	3.52366
	Dendrobenthamia elegans	2	0.2535	27.5722	140.674	0.3229	0.560838	0.493606	0.564327	2.712	0.567587	0.690189	0.499738	0.541383	400.78	11.54	0.806604	34.7296	496.873	14.3069	454.65	2.91	0.805014	156.237	564.773	3.61484	424.98	3.75	0.538238	113.328	789.576	6.96718	461.56	1.63	0.56485	283.166	817.138	2.88572
	Dendrobenthamia elegans	3	0.274	11.885	117.673	0.347079	0.6203	0.518841	0.592715	2.298	0.575145	0.571839	0.526678	0.555354	413.61	11.88	0.787214	34.8157	525.41	15.0912	456.74	2.68	0.435078	170.425	1049.79	6.15982	430.68	3.83	0.540806	112.449	796.366	7.08202	462.71	1.7	0.526415	272.182	878.983	3.22939
	Dendrobenthamia elegans	4	0.243	12.9177	124.809	0.347315	0.659443	0.544236	0.559229	2.458	0.571429	0.608295	0.5008	0.59847	406.43	10.9	0.811249	37.2872	500.993	13.4361	458.93	2.36	0.60221	194.462	762.076	3.9189	451.7	4.03	0.533209	112.084	847.136	7.55802	460.34	1.49	0.5827	308.953	790.013	2.55706
	Dendrobenthamia elegans	5	0.249	14.296	122.712	0.34985	0.654549	0.493274	0.491071	3.644	0.6	0.623377	0.58351	0.611973	400.23	9.47	0.818522	42.2629	488.967	11.5696	453.39	2.41	0.721218	188.129	628.645	3.34157	452.03	3.73	0.482297	121.188	937.245	7.73383	461.39	1.16	0.476548	397.75	968.192	2.43417
	Eurya muricata	1	0.4025	22.6008	87.9407	0.333766	0.565034	0.502128	0.659218	NA	NA	NA	0.584539	0.578262	433.93	11.75	0.569144	36.9302	762.426	20.645	457.06	4.87	0.645191	93.8522	708.41	7.54815	NA	NA	NA	NA	NA	NA	468.92	1.29	0.327553	363.504	1431.59	3.93829
	Eurya muricata	2	0.3765	20.3131	105.249	0.302034	0.504715	0.532178	0.610795	NA	NA	NA	0.539739	0.601575	429.88	10.97	0.724432	39.1869	593.403	15.1429	461.99	3.13	0.63834	147.601	723.737	4.90334	NA	NA	NA	NA	NA	NA	469.83	1.15	0.353113	408.548	1330.54	3.25675
	Eurya muricata	3	0.4375	14.9826	68.5705	0.36569	0.666676	0.490196	0.570033	2.604	0.554604	0.621103	0.485944	0.518423	444.29	11.36	0.656425	39.11	676.833	17.3059	468.9	4.81	0.751908	97.4844	623.613	6.39706	469.2	4.24	0.570881	110.66	821.887	7.42711	469.52	1.31	0.430118	358.412	1091.61	3.04568
	Eurya muricata	4	0.416	17.1852	72.6647	0.352722	0.661627	0.455373	0.563063	3.212	0.58215	0.68171	0.473498	0.516975	441.5	10.03	0.519663	44.0179	849.589	19.301	458.65	3.99	0.665388	114.95	689.297	5.9965	462.3	3.63	0.503766	127.355	917.687	7.20572	469.98	1.43	0.451933	328.657	1039.93	3.16419
	Eurya muricata	5	0.4105	17.0862	65.4646	0.391011	0.744236	0.487179	0.558824	1.936	0.496032	0.498008	0.471092	0.463158	426.9	10.57	0.505314	40.3879	844.821	20.9177	468.27	3.98	0.731473	117.656	640.174	5.44108	457.03	5.67	0.598843	80.6049	763.189	9.46826	468.2	1.68	0.407129	278.69	1150	4.12645
	Hydrangea robusta	1	0.2055	68.2946	279.896	0.234954	0.347714	0.349741	0.276639	1.42	0.228426	0.168539	0.548057	0.660099	433.1	22.76	1.71228	19.029	252.938	13.2922	429.95	5.88	1.25837	73.1207	341.671	4.6727	419.31	13.15	1.04559	31.8867	401.028	12.5767	464.62	2.38	0.56555	195.218	821.536	4.20829
	Hydrangea robusta	2	0.189	65.8691	475.589	0.17345	0.222503	0.360606	0.338068	1.68667	0.250712	0.203704	0.533755	0.623153	423.19	31.37	2.04662	13.4903	206.775	15.3277	428.74	7.29	1.70653	58.8121	251.235	4.27182	432.57	10.96	1.16051	39.4681	372.743	9.44416	467.03	1.91	0.541978	244.518	861.715	3.52413
	Hydrangea robusta	3	0.2	56.7895	416.04	0.193343	0.240361	0.379074	0.373311	1.29	0.198238	0.160714	0.541176	0.621622	434.19	27	1.83046	16.0811	237.203	14.7504	434.17	3.47	1.77022	125.121	245.263	1.96021	431.68	11.88	0.951196	36.3367	453.829	12.4895	463.32	1.19	0.454712	389.345	1018.93	2.61704
	Hydrangea robusta	4	0.2415	66.5923	279.213	0.204897	0.296604	0.353877	0.337121	2.04	0.256267	0.14511	0.477204	0.541379	443.72	28.49	1.62942	15.5746	272.318	17.4848	436.28	6.03	0.424157	72.3516	1028.58	14.2164	433.84	14.52	1.50824	29.8788	287.646	9.6271	457.99	4.62	0.722593	99.132	633.815	6.39364
	Hydrangea robusta	5	0.2365	62.8235	275.541	0.205591	0.306911	0.382696	0.374593	1.41667	0.191847	0.144665	0.514785	0.614767	428.49	27.68	2.33366	15.4801	183.613	11.8612	435.49	4.28	1.91918	101.75	226.914	2.23012	429.97	12.15	1.36084	35.3885	315.958	8.92828	465.4	1.55	0.563925	300.258	825.288	2.74859
	Itea omeiensis	1	0.2875	40.6745	121.235	0.334163	0.573803	0.487773	0.50332	NA	NA	NA	0.593919	0.662896	459.73	13.23	0.77018	34.7491	596.912	17.1778	458.34	3.37	0.705382	136.006	649.775	4.77755	NA	NA	NA	NA	NA	NA	462.61	1.22	0.333652	379.189	1386.5	3.6565
	Itea omeiensis	2	0.3045	20.9003	100.968	0.341584	0.65052	0.416667	0.395408	1.534	0.42052	0.404167	0.619271	0.688889	477.67	16.62	0.976447	28.7407	489.192	17.0209	454.68	5.94	1.12594	76.5455	403.823	5.27559	436.22	8	0.708087	54.5275	616.054	11.2981	459.03	1.97	0.519655	233.01	883.336	3.79098
	Itea omeiensis	3	0.289	38.1097	94.6826	0.375291	0.730907	0.45974	0.468254	5.01	0.596939	0.565901	0.644252	0.698824	477.32	13.32	0.733583	35.8348	650.669	18.1574	456.74	4.45	1.00287	102.638	455.434	4.43727	464.56	3.1	0.496248	149.858	936.145	6.24688	568.19	1.94	0.357616	292.881	1588.83	5.42481
	Itea omeiensis	4	0.2965	33.1815	99.3458	0.36206	0.678978	0.44226	0.420561	3.778	0.513742	0.546067	0.588083	0.621918	480.87	12.42	0.717874	38.7174	669.853	17.3011	459.92	4.65	0.807229	98.9075	569.752	5.76045	463.16	5.72	0.605496	80.972	764.927	9.44681	461.7	1.79	0.45619	257.933	1012.08	3.9238
	Itea omeiensis	5	0.2485	27.7793	118.21	0.354449	0.680848	0.486486	0.487952	3.85	0.544416	0.547194	0.623616	0.689796	489.32	15.27	0.920877	32.0445	531.363	16.582	462.58	3.74	0.619485	123.684	746.717	6.03727	463.61	4.68	0.513384	99.062	903.047	9.11598	459.63	1.41	0.318224	325.979	1444.36	4.43084
	Lindera erythrocarpa	1	0.2255	20.7867	154.548	0.316843	0.57388	0.414861	0.408537	1.996	0.40107	0.420168	0.526058	0.513465	505.17	22.76	1.38298	22.1955	365.277	16.4572	444.36	4.5	0.562558	98.7467	789.892	7.99918	490.57	7.22	0.518914	67.946	945.379	13.9137	460.44	2	0.489341	230.22	940.939	4.08713
	Lindera erythrocarpa	2	0.1665	20.5873	156.557	0.370945	0.767259	0.446254	0.487544	3.912	0.446786	0.470588	0.547813	0.582348	509.95	16	1.20328	31.8719	423.802	13.297	450.48	4.51	0.561335	99.8847	802.516	8.03442	500.68	5.97	0.427342	83.866	1171.61	13.9701	472.04	1.63	0.443702	289.595	1063.87	3.67363
	Lindera erythrocarpa	3	0.2155	27.5782	223.305	0.263046	0.415609	0.538889	0.41453	3.754	0.416931	0.363469	0.445245	0.449128	491.32	21.22	2.07209	23.1536	237.113	10.2409	443.21	2.28	0.396157	194.39	1118.77	5.75529	499.82	6.8	0.527378	73.5029	947.746	12.894	462.09	2.97	0.733894	155.586	629.642	4.04691
	Lindera erythrocarpa	4	0.211	19.707	180.799	0.308782	0.524267	0.518272	0.425068	2.748	0.410931	0.378026	0.474157	0.435052	496.56	20.61	1.38069	24.0932	359.647	14.9274	442.77	2.76	0.365442	160.424	1211.6	7.5525	492.66	6.79	0.571988	72.5567	861.311	11.8709	463.79	2.65	0.525281	175.015	882.937	5.04492
	Lindera erythrocarpa	5	0.285	33.7683	143.086	0.342029	0.490442	0.449761	0.344322	1.862	0.394059	0.376181	0.468504	0.466667	510.08	26.9	1.6222	18.9621	314.437	16.5824	440.19	3.89	0.617791	113.159	712.523	6.29663	478.59	7.4	0.522222	64.6743	916.449	14.1702	472.65	4.17	0.643954	113.345	733.981	6.47562
	Lindera obtusiloba	1	0.2545	41.9922	260.014	0.342887	0.302236	0.567568	0.415842	2.338	0.502475	0.39265	0.616071	0.560406	470.43	24.01	1.30564	19.5931	360.307	18.3895	431.89	2.76	0.577904	156.482	747.339	4.77588	464.22	7.26	0.456357	63.9421	1017.23	15.9086	459.79	2.09	0.444653	219.995	1034.04	4.7003
	Lindera obtusiloba	2	0.2885	23.512	174.163	0.380282	0.398042	0.578947	0.443804	3.648	0.438384	0.300138	0.562857	0.538251	489.66	19.76	1.09152	24.7804	448.606	18.1033	434.07	2.62	0.462585	165.676	938.357	5.66382	476.52	9.38	0.531814	50.8017	896.028	17.6378	456.15	2.04	0.511905	223.603	891.084	3.98512
	Lindera obtusiloba	3	0.2565	29.714	328.331	0.267356	0.237482	0.447368	0.318949	2.712	0.465944	0.379093	0.614173	0.548866	474.03	30.67	1.79179	15.4558	264.557	17.117	430.79	4.27	0.760766	100.888	566.259	5.61277	463.68	8.65	0.504314	53.6046	919.426	17.152	454.2	1.57	0.430047	289.299	1056.16	3.65076
	Lindera obtusiloba	4	0.276	36.6075	395.756	0.213873	0.183102	0.464646	0.174905	2.318	0.448023	0.410738	0.576696	0.598775	474.47	28.3	2.7262	16.7657	174.041	10.3807	439.19	4.77	0.974038	92.0734	450.896	4.89714	455.62	8.23	0.481696	55.3609	945.867	17.0855	453.35	1.7	0.484089	266.676	936.502	3.51175
	Lindera obtusiloba	5	0.272	30.4267	293.978	0.30531	0.250119	0.595819	0.454787	2.556	0.501142	0.347036	0.598151	0.589432	482.59	28.92	1.59624	16.6871	302.328	18.1175	431.82	2.97	0.337361	145.394	1280	8.80364	470.13	9	0.440758	52.2367	1066.64	20.4194	451.19	1.28	0.406812	352.492	1109.09	3.14642
	Liriodendron chinense	1	0.447895	197.458	323.702	0.184466	0.131048	0.380423	0.31696	8.674	0.394822	0.330325	0.491156	0.369238	469.72	19.9	1.26206	23.604	372.184	15.7678	431.7	3.1	0.58055	139.258	743.605	5.33976	447.2	3.96	0.351013	112.929	1274.03	11.2816	458.96	1.36	0.463698	337.471	989.782	2.93294
	Liriodendron chinense	2	0.399	138.757	323.443	0.184081	0.154974	0.406439	0.298375	6.24	0.450624	0.334457	0.505735	0.35688	465.28	28.11	1.36464	16.5521	340.954	20.5988	435.05	4.58	0.502868	94.9891	865.137	9.10776	454.1	4.69	0.337624	96.823	1344.99	13.8912	466.31	1.19	0.407547	391.857	1144.19	2.91991
	Liriodendron chinense	3	0.444286	158.604	291.782	0.194828	0.107996	0.4375	0.29257	6.126	0.39814	0.345161	0.54858	0.466921	447.94	27.87	1.62838	16.0725	275.083	17.1152	437	4.29	0.594937	101.865	734.532	7.21085	448.44	4.54	0.382524	98.7753	1172.32	11.8685	463.68	1.08	0.37963	429.333	1221.4	2.84488
	Liriodendron chinense	4	0.383684	146.709	402.814	0.162747	0.122935	0.409091	0.320792	5.858	0.424265	0.325622	0.496721	0.380972	450.44	26.8	1.48485	16.8075	303.358	18.049	431.62	4.4	0.533828	98.0955	808.538	8.24236	450.55	5.25	0.347076	85.819	1298.13	15.1264	461.86	1.13	0.408357	408.726	1131.02	2.76719
	Liriodendron chinense	5	0.37	129.128	377.568	0.168183	0.143164	0.418239	0.300226	6.156	0.454181	0.357368	0.568778	0.448085	458.35	26.54	1.57989	17.2702	290.116	16.7987	434.65	4.44	0.565089	97.8941	769.171	7.85717	449.7	5.01	0.363813	89.7605	1236.07	13.7708	460.64	1.05	0.354689	438.705	1298.72	2.96034
	Lithocarpus brevicaudatus	1	0.358	22.0482	88.904	0.406891	0.628385	0.492711	0.509036	3.8	0.565173	0.532119	0.527534	0.517214	478.22	16.81	1.17607	28.4485	406.625	14.2934	463.65	7.47	0.911681	62.0683	508.566	8.19366	453.89	5.58	0.55706	81.3423	814.796	10.0169	472.24	2.53	0.393555	186.656	1199.93	6.42859
	Lithocarpus brevicaudatus	2	0.357	21.0414	82.3538	0.440897	0.680265	0.493724	0.536364	1.86	0.546961	0.516522	0.546436	0.53545	479.4	13.35	0.980263	35.9101	489.052	13.6188	464.26	4.76	0.86862	97.5336	534.48	5.47996	468.52	6.6	0.557514	70.9879	840.374	11.8383	467.06	1.94	0.403131	240.753	1158.58	4.81233
	Lithocarpus brevicaudatus	3	0.3535	24.9042	86.9255	0.420396	0.650869	0.516411	0.541284	2.976	0.525469	0.464088	0.563059	0.54677	481.21	17.29	1.23016	27.8317	391.177	14.0551	465.75	8.35	1.02168	55.7784	455.868	8.17283	454.2	6.69	0.598875	67.8924	758.422	11.1709	465.49	2.73	0.419048	170.509	1110.83	6.51477
	Lithocarpus brevicaudatus	4	0.4175	31.1287	80.9588	0.40926	0.591711	0.459341	0.512255	3.536	0.564526	0.535383	0.469697	0.463315	480.97	18.15	1.21735	26.4997	395.096	14.9094	463.97	7.43	1.36232	62.4455	340.574	5.45394	464.79	6.04	0.572238	76.952	812.232	10.555	469.59	3.38	0.595608	138.932	788.421	5.67487
	Lithocarpus brevicaudatus	5	0.348	24.0554	85.0014	0.433053	0.676121	0.508403	0.555046	11.232	0.590542	0.525169	0.486763	0.531188	485.08	16.39	1.02952	29.5961	471.171	15.92	461.89	5.11	0.715877	90.3894	645.208	7.13809	434.11	6.12	0.541154	70.933	802.193	11.3092	474.19	3.52	0.393064	134.713	1206.4	8.95529
	Loropetalum chinense	1	0.299	5.95755	143.555	0.345833	0.46595	0.445714	0.586466	2.054	0.416084	0.373626	0.587437	0.718191	442.19	14.73	1.01751	30.0197	434.58	14.4765	452.35	4.42	0.759506	102.342	595.585	5.81957	385.14	4.93	0.728782	78.1217	528.471	6.76471	462.2	1.01	0.334562	457.624	1381.51	3.01887
	Loropetalum chinense	2	0.3645	8.0175	108.345	0.37	0.506437	0.359551	0.542373	1.184	0.417047	0.359109	0.556526	0.667759	436.89	15.68	0.985915	27.8629	443.131	15.904	438.36	7.33	0.985261	59.8035	444.918	7.43965	405.1	4.42	0.65748	91.6516	616.14	6.72263	460.95	0.95	0.316336	485.211	1457.15	3.00313
	Loropetalum chinense	3	0.3	5.2039	106.202	0.4	0.627734	0.501558	0.633858	1.778	0.436965	0.406143	0.639428	0.727907	438.61	12.79	0.884507	34.2932	495.881	14.46	452.12	2.84	0.983382	159.197	459.76	2.88799	390.8	4.07	0.630846	96.0197	619.486	6.45166	460.52	0.78	0.318909	590.41	1444.05	2.44584
	Loropetalum chinense	4	0.285	4.6619	135.128	0.372973	0.519327	0.451754	0.544974	1.456	0.39823	0.335404	0.536561	0.633606	435.07	14.12	1.00279	30.8123	433.86	14.0807	443.5	3.67	0.913246	120.845	485.63	4.01863	404.59	5.12	0.695861	79.0215	581.423	7.35779	460.33	1.16	0.372071	396.836	1237.21	3.11768
	Loropetalum chinense	5	0.2405	4.1122	137.073	0.394737	0.606683	0.502101	0.578692	1.416	0.474836	0.474836	0.583983	0.71342	449.3	14.21	0.921569	31.6186	487.538	15.4194	452.58	2.91	0.90065	155.526	502.504	3.231	376.23	4.04	0.626352	93.1262	600.669	6.45005	459.04	1.84	0.450704	249.478	1018.5	4.0825
	Lyonia ovalifolia	1	0.176	27.7962	185.927	0.398136	0.611187	0.525641	0.504615	2.426	0.351562	0.230769	0.541761	0.560748	486.87	16.45	1.04749	29.597	464.799	15.7043	466.22	4.49	0.60019	103.835	776.787	7.48097	484.89	5.51	0.598696	88.0018	809.91	9.20333	459.73	2.62	0.509953	175.469	901.515	5.13773
		2	0.34	29.5942	138.94	0.411992	0.423374	0.462882	0.475336	1.224	0.615385	0.230971	0.474328	0.486216	494.57	16.12	0.905181	30.6805	546.377	17.8086	462.21	2.65	0.6125	174.419	754.629	4.32653	486.09	4.94	0.510597	98.3988	952.003	9.67494	464.95	2.69	0.440808	172.844	1054.77	6.10242
		3	0.352	24.5471	119.451	0.404926	0.475662	0.463415	0.462475	1.44	0.462185	0.372881	0.508451	0.514245	490.42	14.99	0.920297	32.7165	532.893	16.2882	438.49	2.3	0.489031	190.648	896.651	4.70318	467.26	3.27	0.599251	142.893	779.74	5.45681	463	1.76	0.586377	263.068	789.594	3.00148
		4	0.2325	15.2076	385.003	0.291513	0.223431	0.505181	0.46988	0.344	0.642857	0.25	0.568245	0.546917	461.06	20.56	1.37233	22.4251	335.969	14.9818	443.41	2.68	0.35311	165.451	1255.73	7.5897	479.83	10.36	0.786932	46.3156	609.748	13.1651	463.79	1.24	0.339483	374.024	1366.16	3.65261
		5	0.288	21.1288	128.442	0.442204	0.540667	0.462882	0.445378	1.746	0.363958	0.254321	0.515152	0.537356	494.31	16.06	0.879741	30.779	561.881	18.2554	439.73	4.43	0.326376	99.2619	1347.31	13.5733	485.57	5.72	0.69447	84.8899	699.195	8.23649	460.65	2.75	0.566038	167.509	813.815	4.85833
	Machilus thunbergii	1	0.295	16.3078	63.7025	0.518219	1.06427	0.451923	0.493007	4.194	0.486887	0.558901	0.494538	0.541899	480.27	11.72	0.718147	40.9787	668.763	16.3198	458.48	4.6	0.663904	99.6696	690.582	6.92871	459.7	5.71	0.742354	80.5079	619.246	7.69175	460.24	1.63	0.396887	282.356	1159.62	4.10696
	Machilus thunbergii	2	0.2985	15.8115	68.4478	0.47482	0.978872	0.501832	0.507407	4.998	0.455172	0.457772	0.431233	0.473241	486.99	11.44	0.727017	42.5691	669.847	15.7355	457.34	2.65	0.638543	172.581	716.225	4.15008	475.63	6.09	0.649905	78.1002	731.845	9.3706	453.18	1.87	0.485102	242.342	934.194	3.85486
	Machilus thunbergii	3	0.271	15.8536	72.5565	0.493228	1.01715	0.47807	0.530414	3.502	0.436394	0.454785	0.472603	0.537662	487.92	11.69	0.772853	41.7382	631.323	15.1258	459.12	3.29	0.74929	139.55	612.74	4.39082	459.25	5.27	0.788355	87.1442	582.542	6.68481	458.54	1.69	0.49522	271.325	925.932	3.41263
	Machilus thunbergii	4	0.24	16.0333	91.3581	0.447134	0.912161	0.553659	0.580563	2.538	0.439462	0.412921	0.588663	0.494505	485.67	10.85	0.681597	44.7622	712.547	15.9185	449.11	2.11	0.477273	212.848	940.992	4.42095	458.1	5.57	0.65856	82.2442	695.608	8.45784	457.48	1.42	0.345401	322.169	1324.49	4.11116
	Machilus thunbergii	5	0.226	20.6929	117.909	0.393939	0.750544	0.485356	0.471545	2.178	0.44	0.406369	0.609062	0.547867	477.93	13.19	0.897738	36.2343	532.371	14.6925	453.14	3.28	0.760274	138.152	596.022	4.31423	463.04	5.96	0.685203	77.6913	675.771	8.69816	452.92	1.21	0.330078	374.314	1372.16	3.6658
	Meliosma myriantha	1	0.1745	69.7318	236.379	0.336566	0.48487	0.49004	0.433099	3.558	0.429778	0.38725	0.500743	0.479374	443.37	18.54	1.26336	23.9142	350.946	14.6752	432.22	4.27	0.818268	101.222	528.213	5.21834	398.7	5.81	0.613199	68.6231	650.197	9.4749	457.06	2.07	0.826002	220.802	553.34	2.50605
		2	0.187	48.4215	230.578	0.315552	0.463842	0.469636	0.411834	3.458	0.412168	0.377255	0.470588	0.446701	450.86	18.68	1.21531	24.136	370.983	15.3706	430.94	4.66	0.571031	92.4764	754.671	8.16068	406.06	5.34	0.408872	76.0412	993.123	13.0603	454.25	1.55	0.619787	293.065	732.914	2.50086
		3	0.2585	59.5609	315.137	0.316848	0.245511	0.447674	0.328358	1.368	0.494585	0.489286	0.637615	0.668269	440.05	17.29	1.23709	25.4511	355.713	13.9763	431.74	3.23	0.526166	133.666	820.54	6.13875	377.41	5.05	0.401099	74.7347	940.94	12.5904	454.03	1.05	0.557237	432.41	814.787	1.8843
		4	0.316	74.8082	224.987	0.336538	0.28131	0.493917	0.490338	2.614	0.45961	0.453297	0.453901	0.475836	443.93	16.8	1.25264	26.4244	354.395	13.4117	427.73	3.94	0.634458	108.561	674.166	6.21003	398.17	6.25	0.506604	63.7072	785.959	12.3371	459.34	2.45	0.837941	187.486	548.177	2.92383
		5	0.318	49.7923	202.82	0.348227	0.310093	0.482877	0.487889	1.986	0.473842	0.465492	0.524229	0.536842	452.09	17.15	1.22615	26.3609	368.708	13.9869	422.37	4.39	0.636106	96.2118	663.993	6.90137	390.76	6.07	0.468538	64.3756	833.998	12.9552	454.54	1.92	0.561069	236.74	810.133	3.42204
	Phoebe sheareri	1	0.2255	53.55	146.712	0.416192	0.604528	0.461157	0.488616	3.086	0.501222	0.522959	0.581776	0.554257	486.58	17.97	1.12475	27.0774	432.61	15.9768	447.75	5.08	0.727273	88.1398	615.656	6.985	430.28	8.25	0.722325	52.1552	595.688	11.4215	469.27	2.6	0.381871	180.488	1228.87	6.80859
	Phoebe sheareri	2	0.2855	31.1801	126.235	0.357971	0.554937	0.431416	0.463734	3.328	0.449575	0.432749	0.488954	0.488235	494.4	15.75	1.53705	31.3905	321.654	10.2469	459.15	4.54	0.625857	101.134	733.634	7.25405	437.77	9.36	0.573272	46.7703	763.634	16.3273	462.06	2.84	0.31028	162.697	1489.17	9.15301
	Phoebe sheareri	3	0.3125	40.3385	129.706	0.392429	0.493424	0.433121	0.5	3.074	0.521062	0.602754	0.572628	0.54213	494.57	14.74	1.30791	33.5529	378.139	11.2699	454.35	4	0.568552	113.588	799.135	7.03541	450.63	8.13	0.714418	55.428	630.765	11.3799	462.2	2.42	0.332344	190.992	1390.73	7.28161
	Phoebe sheareri	4	0.269	57.0613	158.504	0.387097	0.469071	0.505415	0.503597	2.436	0.5104	0.609943	0.439776	0.348115	480.33	19.72	1.13253	24.3575	424.121	17.4123	445.35	4.8	0.745366	92.7812	597.492	6.43979	438.26	8.93	0.644675	49.0773	679.816	13.8519	462.23	3.54	0.523005	130.573	883.797	6.76858
	Phoebe sheareri	5	0.2865	81.5877	142.015	0.41168	0.491553	0.44293	0.447504	2.636	0.494118	0.546	0.522388	0.460094	490.93	17.35	1.26033	28.2957	389.526	13.7663	449.8	4.34	0.835143	103.641	538.59	5.19671	439.02	10.05	0.380117	43.6836	1154.96	26.4392	467.56	3.73	0.484301	125.351	965.433	7.70183
	Photinia beauverdiana	1	0.191	36.7149	159.284	0.45825	0.657393	0.505721	0.54703	4.938	0.521188	0.559487	0.560554	0.57754	460.56	14.49	0.87626	31.7847	525.597	16.5362	426.92	4.46	0.495806	95.722	861.062	8.99545	414.09	5.19	0.607076	79.7861	682.105	8.54917	456.38	1.68	0.427103	271.655	1068.55	3.93348
	Photinia beauverdiana	2	0.178	33.5423	182.295	0.441247	0.616361	0.474194	0.561069	4.916	0.506024	0.529412	0.584596	0.643056	457.64	14.34	0.912313	31.9135	501.626	15.7183	415.2	4.72	0.729602	87.9661	569.078	6.46928	406.11	5.87	0.632974	69.184	641.591	9.27369	454.48	2.75	0.420317	165.265	1081.28	6.54268
	Photinia beauverdiana	3	0.386	48.7086	190.268	0.432068	0.272318	0.556314	0.629344	0.814	0.513889	0.342593	0.617801	0.644809	456.46	16.42	1.17854	27.799	387.31	13.9325	427.84	2.6	0.521781	164.554	819.961	4.98293	434.85	7.6	0.705116	57.2171	616.707	10.7784	445.33	2.23	0.477567	199.7	932.497	4.6695
	Photinia beauverdiana	4	0.266	22.9886	214.847	0.420432	0.34996	0.515588	0.551282	1.45	0.452675	0.434783	0.60745	0.576087	453.56	16.66	1.0219	27.2245	443.838	16.3029	425.38	1.68	0.342155	253.202	1243.24	4.91006	412.07	6.84	0.716682	60.2442	574.969	9.54398	453.84	3.17	0.473892	143.167	957.687	6.68929
	Photinia beauverdiana	5	0.333	29.7843	136.313	0.462434	0.440605	0.532982	0.62442	2.754	0.525097	0.537549	0.509677	0.497899	467.77	14.52	0.993308	32.2156	470.921	14.6178	422.54	4.02	0.573896	105.109	736.265	7.00475	407.09	6.06	0.368421	67.1766	1104.96	16.4486	455.76	1.29	0.442418	353.302	1030.16	2.91579
	Phyllostachys heterocycla	1	0.125	11.0379	242.59	0.400881	0.659549	0.562724	0.67094	NA	NA	NA	0.581941	0.4496	449.57	19.44	1.42486	23.126	315.52	13.6435	476.45	4.85	0.428839	98.2371	1111.02	11.3096	NA	NA	NA	NA	NA	NA	474.96	2.06	0.385507	230.563	1232.04	5.34361
		2	0.131	11.6818	240.862	0.399177	0.633856	0.558282	0.694656	NA	NA	NA	0.608677	0.729134	450.08	20.84	1.2086	21.5969	372.398	17.2431	472.95	4.71	0.329877	100.414	1433.71	14.278	NA	NA	NA	NA	NA	NA	481.03	1.87	0.333659	257.235	1441.68	5.60452
		3	0.136	11.3745	239.464	0.413043	0.614116	0.637168	0.727273	NA	NA	NA	0.448702	0.508571	450.67	21.24	1.41794	21.218	317.835	14.9795	475.14	4.33	0.370438	109.732	1282.64	11.6889	NA	NA	NA	NA	NA	NA	473.04	2.88	0.583815	164.25	810.257	4.93307
		4	0.1415	11.6444	255.921	0.393939	0.552291	0.493333	0.616667	NA	NA	NA	0.596016	0.591189	448.55	18.6	1.35748	24.1156	330.428	13.7018	474.3	6.06	0.593598	78.2673	799.025	10.2089	NA	NA	NA	NA	NA	NA	474.82	2.43	0.398467	195.399	1191.62	6.09837
		5	0.1415	11.1053	233.797	0.411255	0.604554	0.585938	0.704225	NA	NA	NA	0.574432	0.623689	448.57	20.88	1.38725	21.4832	323.353	15.0514	473.68	5.01	0.662188	94.5469	715.325	7.56583	NA	NA	NA	NA	NA	NA	470.93	2.09	0.325	225.325	1449.02	6.43077
	Pinus massoniana	1	0.72275	1.69295	94.0528	0.409091	0.588437	0.392573	0.471338	15.554	0.736	0.29944	0.42607	0.412041	501.57	12.04	0.87931	41.6586	570.413	13.6925	474.39	3.48	0.686623	136.319	690.903	5.06828	507.17	2.64	0.524436	192.11	967.077	5.03398	468.55	1.82	0.389864	257.445	1201.83	4.6683
	Pinus massoniana	2	0.6965	2.00088	94.1588	0.425	0.609927	0.383481	0.451389	13.032	0.466692	0.25438	0.43597	0.397766	512.86	14.06	0.913978	36.4765	561.129	15.3833	479.98	2.63	0.570746	182.502	840.97	4.60801	512.74	2.62	0.660075	195.702	776.79	3.96924	504.69	1.47	0.288008	343.327	1752.35	5.10403
	Pinus massoniana	3	0.782	0.78748	131.247	0.294118	0.487164	0.483607	0.416961	16.52	0.666244	0.328442	0.360771	0.289326	489.02	15.57	1.49408	31.4078	327.304	10.4211	478.91	2.46	0.532516	194.679	899.334	4.61958	511.35	2.25	0.612656	227.267	834.645	3.67254	468.92	3.03	0.65764	154.759	713.034	4.60738
	Pinus massoniana	4	0.8485	1.014	43.7069	0.441065	1.34824	0.478458	0.466814	10.082	0.642857	0.318021	0.455969	0.403813	502.67	9.32	0.604915	53.9345	830.976	15.4071	476.41	1	0.431316	476.41	1104.55	2.31849	504.43	1.69	0.600551	298.479	839.945	2.81408	472.95	1.44	0.410455	328.438	1152.26	3.5083
	Pinus massoniana	5	0.776	0.65404	51.9079	0.377246	1.24129	0.463115	0.461224	9.644	0.836898	0.276258	0.497797	0.42243	494.76	9.5	0.888008	52.08	557.157	10.6981	478.17	1.37	0.44717	349.029	1069.33	3.06371	496.69	2.36	0.807915	210.462	614.78	2.9211	479.02	1.3	0.368023	368.477	1301.6	3.53239
	Pinus taiwanensis	1	0.9895	0.60946	46.1712	0.434211	1.09442	0.424157	0.396325	7.724	0.678147	0.33827	0.450199	0.445408	494.18	14.29	0.912366	34.5822	541.647	15.6626	489.75	2.49	0.531996	196.687	920.589	4.68048	518.18	2.56	0.400746	202.414	1293.04	6.38809	472.8	0.82	0.287723	576.585	1643.25	2.84997
	Pinus taiwanensis	2	1.008	0.62256	41.504	0.418994	1.19514	0.448454	0.432836	11.182	0.61448	0.379966	0.439364	0.473233	504.7	13.16	0.798822	38.3511	631.805	16.4743	486.76	2.91	0.589494	167.271	825.725	4.93644	523.33	4.45	0.476146	117.602	1099.1	9.34587	471.13	1.1	0.32549	428.3	1447.45	3.37952
	Pinus taiwanensis	3	0.735	0.5009	39.754	0.456522	1.71121	0.456954	0.423313	10.53	0.730061	0.423919	0.468694	0.465089	500.79	12.44	0.788555	40.2564	635.073	15.7757	491.04	2.35	0.542857	208.953	904.547	4.32895	544.98	3.91	0.423186	139.381	1287.8	9.23944	468.83	0.79	0.287709	593.456	1629.53	2.74583
	Pinus taiwanensis	4	1.0015	0.57194	42.0544	0.404762	1.18716	0.433333	0.451554	10.194	0.580769	0.285985	0.432526	0.346452	494.36	12.54	1.1489	39.4226	430.292	10.9148	488.88	2.59	0.537718	188.757	909.176	4.81665	513.93	3.68	0.486804	139.655	1055.72	7.55952	471.32	1.29	0.317326	365.364	1485.29	4.06522
	Pinus taiwanensis	5	0.815	0.52554	38.6426	0.478873	1.58762	0.406015	0.394161	14.702	0.570285	0.225943	0.465976	0.450429	501.65	12.75	0.89378	39.3451	561.268	14.2653	488.84	2.55	0.558904	191.702	874.64	4.5625	520.41	3.48	0.383954	149.543	1355.4	9.06358	475.17	0.96	0.304467	494.969	1560.66	3.15305
	Rhododendron latoucheae	1	0.3755	28.3692	73.6862	0.382894	0.722826	0.519737	0.470238	2.074	0.489736	0.48688	0.551282	0.538248	484.54	8.62	0.540875	56.2111	895.845	15.9372	482.07	2.4	0.615311	200.863	783.457	3.90047	487.35	7.27	0.617902	67.0358	788.718	11.7656	476.36	1.75	0.435897	272.206	1092.83	4.01471
	Rhododendron latoucheae	2	0.4055	24.396	76	0.379209	0.648971	0.496324	0.457627	1.198	0.488095	0.577465	0.503735	0.491155	484.92	9.01	0.481203	53.8202	1007.72	18.7239	476.75	2.34	0.534972	203.739	891.169	4.37406	499.96	7.04	0.653704	71.017	764.811	10.7694	478.45	1.79	0.337068	267.291	1419.45	5.3105
	Rhododendron latoucheae	3	0.9025	19.0423	59.6005	0.37065	0.37182	0.551084	0.523529	1.17	0.638298	0.508475	0.587079	0.590395	483.82	7.55	0.468545	64.0821	1032.6	16.1137	474.27	1.8	0.547893	263.483	865.626	3.28531	510.47	6.31	0.517602	80.8986	986.221	12.1908	477.87	1.36	0.318447	351.375	1500.63	4.27073
	Rhododendron latoucheae	4	0.7165	16.1475	70.0544	0.393009	0.398454	0.483871	0.474041	0.708	0.504505	0.414815	0.543478	0.545171	476.4	8.04	0.463228	59.2537	1028.43	17.3565	474.37	1.76	0.502799	269.528	943.459	3.50041	490.29	8.59	0.736792	57.0768	665.439	11.6587	476.73	1.33	0.329314	358.444	1447.65	4.0387
	Rhododendron latoucheae	5	0.6385	20.9415	84.6123	0.37873	0.370199	0.5	0.45	1.172	0.495798	0.367983	0.528634	0.526316	478.82	8.32	0.520302	57.5505	920.273	15.9907	476.27	2.19	0.476592	217.475	999.325	4.59513	494.96	7.77	0.68272	63.7014	724.983	11.381	477.21	1.67	0.39001	285.754	1223.59	4.28195
	Rhododendron ovatum	1	0.191	11.7083	139.385	0.383562	0.751243	0.408451	0.416268	NA	NA	NA	0.532985	0.578947	461.72	10.35	0.523576	44.6106	881.859	19.7679	471.06	3.04	0.759138	154.954	620.52	4.00454	NA	NA	NA	NA	NA	NA	476.59	1.08	0.348588	441.287	1367.2	3.09821
	Rhododendron ovatum	2	0.2065	8.62215	117.308	0.395161	0.825623	0.445161	0.489362	NA	NA	NA	0.569205	0.626969	468.29	9.92	0.58984	47.2067	793.927	16.8181	476.78	2.72	0.660594	175.287	721.744	4.1175	NA	NA	NA	NA	NA	NA	478.78	1	0.304878	478.78	1570.4	3.28
	Rhododendron ovatum	3	0.181	8.5568	176.429	0.325503	0.626299	0.465863	0.447876	NA	NA	NA	0.554254	0.587982	465.89	13.36	0.898289	34.872	518.642	14.8727	476.05	3.35	0.92271	142.104	515.926	3.63061	NA	NA	NA	NA	NA	NA	475.6	1.07	0.587271	444.486	809.848	1.82199
	Rhododendron ovatum	4	0.219	10.1235	124.215	0.347548	0.735209	0.484615	0.48932	NA	NA	NA	0.541107	0.588948	465.57	11.47	0.739423	40.5902	629.64	15.5121	476.71	2.4	0.749761	198.629	635.816	3.20102	NA	NA	NA	NA	NA	NA	475.84	1.25	0.582534	380.672	816.846	2.1458
	Rhododendron ovatum	5	0.194	12.8771	130.071	0.390533	0.792587	0.426702	0.463068	NA	NA	NA	0.564951	0.601043	461.42	12.96	0.712786	35.6034	647.347	18.1822	468.61	3.68	1.10436	127.34	424.326	3.33223	NA	NA	NA	NA	NA	NA	474.07	1.06	0.444546	447.236	1066.41	2.38445
	Rhododendron simiarum	1	0.6815	22.1292	86.6115	0.378238	0.338835	0.570342	0.588235	0.848	0.558685	0.362805	0.553776	0.453184	502.08	11.04	0.648968	45.4783	773.66	17.0116	473.63	2.53	0.433873	187.206	1091.63	5.83121	497.04	5.89	0.594542	84.3871	836.005	9.90679	476.99	1.22	0.317235	390.975	1503.59	3.84573
	Rhododendron simiarum	2	0.598	29.5178	74.6343	0.388316	0.448116	0.562706	0.568333	0.546	0.469388	0.45098	0.543974	0.503771	505.89	10.94	0.393657	46.2422	1285.1	27.7907	472.35	2.27	0.408922	208.084	1155.11	5.55118	482.18	5.7	0.664307	84.593	725.839	8.58037	474.54	1.73	0.300193	274.301	1580.78	5.76296
	Rhododendron simiarum	3	0.917	34.6264	61.2315	0.393528	0.356193	0.571101	0.592857	1.256	0.561905	0.29798	0.54797	0.506826	490.98	10.38	0.515385	47.3006	952.648	20.1403	471.54	2.13	0.414914	221.38	1136.48	5.13359	506.61	6.71	0.673546	75.5007	752.154	9.9622	474.56	1.16	0.318533	409.103	1489.83	3.6417
	Rhododendron simiarum	4	0.665	29.2261	91.906	0.326154	0.327239	0.559055	0.591667	2.514	0.581585	0.393844	0.559843	0.567782	503.09	12.03	0.824977	41.8196	609.823	14.5822	476.1	3.28	0.485364	145.152	980.914	6.75782	511.33	4.72	0.491604	108.333	1040.12	9.60121	475.4	1.09	0.319885	436.147	1486.16	3.40748
	Rhododendron simiarum	5	0.635	22.5121	69.3749	0.422526	0.453998	0.576271	0.601179	1.63	0.723684	0.407407	0.581213	0.530199	507.43	12.43	0.577909	40.823	878.044	21.5086	475.06	2.65	0.469981	179.268	1010.81	5.63852	544.49	4.76	0.418762	114.389	1300.24	11.3668	478.8	1.61	0.326923	297.391	1464.56	4.92471
	Rhus succedanea	1	0.1915	9.6401	148.309	0.398773	0.704195	0.520875	0.53144	2.846	0.453647	0.399331	0.608379	0.544861	457.03	12.99	0.902913	35.1832	506.173	14.3868	441.26	3.29	0.333333	134.122	1323.78	9.87	445.1	5.09	0.657088	87.446	677.383	7.7463	464.41	1.24	0.386588	374.524	1201.31	3.20755
	Rhus succedanea	2	0.194	9.80735	133.433	0.400545	0.772616	0.514793	0.453913	3.008	0.458156	0.543771	0.515186	0.495135	459.5	16.62	0.957826	27.6474	479.732	17.3518	455.57	4.14	1.02031	110.041	446.5	4.05757	440.58	4.75	0.614822	92.7537	716.598	7.72582	464.25	1.63	0.405931	284.816	1143.67	4.01546
	Rhus succedanea	3	0.2145	13.4782	125.379	0.391621	0.743666	0.397959	0.371429	3.714	0.512167	0.563057	0.61597	0.573451	456.36	14.47	1.02067	31.5384	447.118	14.177	455.7	6.49	0.304924	70.2157	1494.47	21.284	443.84	4.1	0.560928	108.254	791.26	7.30931	458.94	1.33	0.377079	345.068	1217.09	3.52711
	Rhus succedanea	4	0.2155	20.5303	115.664	0.409931	0.802389	0.596226	0.461988	4.564	0.511209	0.451183	0.592157	0.465092	462.59	14.22	0.864472	32.5309	535.113	16.4493	452.79	2.13	0.492063	212.577	920.186	4.32871	445.03	3.92	0.538168	113.528	826.935	7.28397	459.84	0.93	0.385621	494.452	1192.47	2.41169
	Rhus succedanea	5	0.2065	8.83325	119.368	0.4625	0.811374	0.523109	0.453552	3.152	0.577399	0.54294	0.607383	0.523121	470.07	14.42	1.03755	32.5985	453.058	13.8981	448.97	5.99	0.412488	74.9533	1088.44	14.5216	448.14	3.54	0.541176	126.593	828.085	6.5413	456.41	2.28	0.499042	200.18	914.572	4.56875
	Schima superba	1	0.255	33.9805	116.571	0.360099	0.67282	0.402861	0.40479	3.712	0.49508	0.508207	0.55449	0.629703	493.25	14.38	0.635238	34.3011	776.481	22.6372	465.4	3.11	0.71261	149.646	653.092	4.36424	465.41	4.34	0.629121	107.237	739.778	6.89852	469.01	1.17	0.333012	400.863	1408.39	3.51339
	Schima superba	2	0.2735	49.3021	103.25	0.345264	0.70824	0.39876	0.449883	3.574	0.498529	0.419554	0.589744	0.572398	492.26	14.94	0.80186	32.9491	613.897	18.6317	458.38	4.19	2.75023	109.399	166.67	1.52351	480.81	4.14	0.957143	116.138	502.339	4.32537	467.51	1.21	0.50998	386.372	916.722	2.37264
	Schima superba	3	0.269	41.6609	106.142	0.360257	0.70047	0.417526	0.508368	5.164	0.516575	0.483516	0.529274	0.526807	495.76	16.5	0.695933	30.0461	712.367	23.7092	454.5	3.54	0.86055	128.39	528.15	4.11365	489.51	4.36	0.630252	112.273	776.689	6.91787	464.4	1.47	0.359148	315.918	1293.06	4.09302
	Schima superba	4	0.269	30.3691	100.394	0.379073	0.740579	0.422566	0.487245	4.712	0.507803	0.488453	0.5625	0.548452	502.34	15.45	0.666047	32.5139	754.212	23.1966	469.99	2.69	0.619139	174.717	759.103	4.34474	485.04	3.74	0.5804	129.69	835.7	6.44384	467.19	1.41	0.30855	331.34	1514.15	4.56976
	Schima superba	5	0.2035	20.5084	122.439	0.411043	0.802689	0.433566	0.492063	2.552	0.476938	0.400329	0.526998	0.594639	482.05	14.78	0.512357	32.615	940.847	28.8471	452.37	2.95	0.492063	153.346	919.333	5.99516	465.94	4.51	0.553488	103.313	841.824	8.14832	464.91	1.77	0.326306	262.661	1424.77	5.42435
	Symplocos coreana	1	0.271	21.0889	434.822	0.19596	0.169726	0.460076	0.480159	1.618	0.465686	0.258152	0.578313	0.665896	406.44	25.12	1.40826	16.1799	288.611	17.8376	450.32	3.33	0.856872	135.231	525.539	3.88623	398.27	7.4	0.376784	53.8203	1057.02	19.6399	459.44	1.66	0.329735	276.771	1393.36	5.03435
	Symplocos coreana	2	0.399	32.3434	363.409	0.190987	0.137931	0.466165	0.496	2.06	0.42236	0.373626	0.571788	0.625919	419.52	26.65	1.45616	15.7418	288.101	18.3016	456.46	7.6	1.59311	60.0605	286.521	4.77054	424.34	6.51	0.387352	65.1828	1095.49	16.8064	457.96	2.36	0.372027	194.051	1230.99	6.34363
	Symplocos coreana	3	0.42	20.5728	296.012	0.224919	0.160869	0.549815	0.577519	2.314	0.470707	0.322268	0.533749	0.575588	425.4	27.54	1.1813	15.4466	360.111	23.3132	455	2.94	0.55753	154.762	816.099	5.27326	416.51	6.68	0.337372	62.3518	1234.57	19.8001	459.94	1.94	0.380671	237.082	1208.24	5.09627
	Symplocos coreana	4	0.392	22.4516	348.086	0.208401	0.146574	0.462555	0.470852	1.846	0.519164	0.451515	0.485	0.516874	410.88	27.41	1.23151	14.9901	333.64	22.2573	450.2	5.69	0.844727	79.1213	532.954	6.73591	414.84	4.29	0.372694	96.6993	1113.09	11.5108	460.66	2.87	0.429672	160.509	1072.12	6.67951
	Symplocos coreana	5	0.426	30.9782	358.129	0.193512	0.131093	0.482301	0.469828	2.438	0.511247	0.366032	0.538715	0.587074	405.37	26.85	1.33202	15.0976	304.328	20.1574	453.72	5.88	1.42926	77.1633	317.45	4.11401	419.97	4.73	0.493023	88.7886	851.826	9.59387	461.92	2.02	0.447102	228.673	1033.14	4.51798
	Symplocos sumuntia	1	0.3145	8.67485	94.8071	0.356725	0.670762	0.46696	0.654321	1.562	0.514368	0.516595	0.476789	0.542354	342.54	10.9	0.642134	31.4257	533.44	16.9746	402.21	3.75	0.557944	107.256	720.879	6.72111	402.21	3.84	0.340649	104.742	1180.72	11.2726	458.49	1.42	0.477927	322.88	959.33	2.97116
	Symplocos sumuntia	2	0.27	8.5819	109.324	0.359268	0.677567	0.502041	0.457249	2.354	0.566942	0.684631	0.57563	0.668945	343.67	11.6	0.770583	29.6267	445.987	15.0535	405.12	4.2	0.952107	96.4571	425.498	4.41127	410.97	3.63	0.314976	113.215	1304.77	11.5247	463.86	2.06	0.459834	225.175	1008.76	4.47988
	Symplocos sumuntia	3	0.264	7.5913	111.637	0.356955	0.678608	0.507732	0.539726	1.746	0.584806	0.69392	0.515556	0.564935	338.32	11.02	0.716061	30.7005	472.474	15.3897	420.45	3.04	0.484791	138.306	867.281	6.27075	397.78	3.59	0.298537	110.802	1332.43	12.0253	463.01	1.85	0.489382	250.276	946.111	3.78028
	Symplocos sumuntia	4	0.296	7.99075	117.511	0.320755	0.574989	0.476974	0.566406	1.512	0.541471	0.551834	0.565353	0.62788	336.37	13.57	0.855908	24.7878	392.998	15.8545	420.62	3.25	0.440646	129.422	954.554	7.37554	406.01	3.86	0.310876	105.184	1306.02	12.4165	462.46	1.35	0.367704	342.563	1257.7	3.67143
	Symplocos sumuntia	5	0.257	7.7616	124.186	0.328084	0.626651	0.488889	0.411215	1.482	0.557447	0.573723	0.526899	0.6	346.67	14.66	0.848427	23.6473	408.603	17.279	419.3	4.27	0.89675	98.1967	467.578	4.76164	399.59	4.1	0.31001	97.461	1288.96	13.2254	464.37	1.62	0.46771	286.648	992.858	3.46368
	Viburnum sympodiale	1	0.3765	22.8411	256.642	0.301695	0.206985	0.52193	0.50211	3.758	0.549356	0.474954	0.58758	0.589457	462.68	22.93	1.3228	20.1779	349.774	17.3345	433.7	2.27	0.283302	191.057	1530.87	8.01265	436.63	3.93	0.229962	111.102	1898.71	17.0898	464.46	3.2	0.3837	145.144	1210.48	8.33986
	Viburnum sympodiale	2	0.515	39.3224	245.765	0.25	0.158017	0.470588	0.44	4.714	0.532374	0.468354	0.5166	0.549435	447.68	26.13	1.51782	17.1328	294.949	17.2155	434.29	3.65	0.439183	118.984	988.859	8.31089	414.61	3.7	0.259579	112.057	1597.24	14.2539	459.19	1.22	0.401341	376.385	1144.14	3.03981
	Viburnum sympodiale	3	0.406	29.6637	212.643	0.236842	0.231661	0.529167	0.5	3.782	0.548961	0.478036	0.5775	0.636364	454.72	26.07	1.49483	17.4423	304.196	17.4402	431.99	2.76	0.393881	156.518	1096.75	7.00718	437.82	4.51	0.295539	97.0776	1481.43	15.2603	462.29	1.18	0.352886	391.771	1310.02	3.34385
	Viburnum sympodiale	4	0.3365	17.3465	208.994	0.321083	0.284388	0.541958	0.488959	5.276	0.539003	0.4496	0.540387	0.525442	459.08	19.08	1.06166	24.0608	432.418	17.9719	433.27	1.77	0.235294	244.785	1841.4	7.5225	424.08	3.4	0.233175	124.729	1818.72	14.5813	461.19	1.3	0.384986	354.762	1197.94	3.37675
	Viburnum sympodiale	5	0.3655	22.7827	225.571	0.297496	0.242583	0.549091	0.526132	3.398	0.540323	0.386167	0.525848	0.547519	461.54	24.53	1.39269	18.8153	331.403	17.6135	437.92	3.32	0.344891	131.904	1269.74	9.62624	419.57	4.01	0.268411	104.631	1563.16	14.9398	454.62	1.52	0.443269	299.092	1025.61	3.42907
	Weigela japonica	1	0.1925	49.0401	250.204	0.266124	0.415245	0.437736	0.261261	2.78333	0.483204	0.176916	0.416667	0.415094	461.38	19.52	1.38284	23.6363	333.648	14.1159	439.62	5.04	0.785019	87.2262	560.012	6.42022	495.37	7.57	0.367253	65.4386	1348.85	20.6125	453.67	3.92	0.795238	115.732	570.483	4.92934
		2	0.2135	39.6405	149.305	0.337143	0.62742	0.313131	0.291536	2.43333	0.472727	0.223496	0.528	0.519685	472.77	18.29	1.21843	25.8486	388.015	15.0111	434.9	3.13	0.569498	138.946	763.655	5.49607	479.61	7.18	0.770169	66.7981	622.734	9.32263	462.87	2.94	0.77712	157.439	595.622	3.7832
		3	0.1905	38.8486	172.66	0.315568	0.608054	0.469298	0.301408	2.66	0.596059	0.189953	0.485169	0.508889	464.33	15.52	1.20787	29.9182	384.422	12.8491	434.5	2.97	0.633493	146.296	685.88	4.68829	516.78	7.02	0.297753	73.6154	1735.6	23.5766	460.51	2.02	0.616635	227.975	746.812	3.27584
		4	0.2165	48.7499	153.302	0.316261	0.602594	0.484099	0.328537	1.92	0.460967	0.180758	0.472406	0.508314	496.95	20.18	1.41285	24.6259	351.735	14.2832	431.1	3.83	0.681391	112.559	632.676	5.62086	504.48	9.22	0.502343	54.7158	1004.25	18.354	465.99	2.03	0.548803	229.552	849.103	3.69896
		5	0.1635	44.7281	273.566	0.268253	0.447147	0.481633	0.357576	1.59667	0.549107	0.195548	0.525535	0.505547	453.05	20	1.27498	22.6525	355.34	15.6866	435.37	3.82	0.536514	113.971	811.479	7.12004	498.73	7.82	0.381871	63.7762	1306.02	20.4781	458.81	2.65	0.832562	173.136	551.082	3.18294
